# Supplementary material for: Distribution, function and evolution characterization of microsatellite in Sargassum thunbergii (Fucales, Phaeophyta) transcriptome and their application in marker development
Source: Sci Rep. 2016 Jan 6;6:18947. doi: 10.1038/srep18947 (PMC4702172; doi:10.1038/srep18947)
Supplement: Supplementary Table S2 [file srep18947-s2.xls]

## Sheet: Table S1
Unigene ID_SSR 序号_引物序号	SSR sequence	SSR repeat motif	Forward primer	Tm (℃)	Reverse primer	Tm (℃)	Length of PCR product
CL1013.Contig1_all_173_1	GGTGGTGGTGGTGGT	GGT(3*5)	CTCAAAGGAATGGTCACTAGCAT	59.666	ATCGGATTCAGACTCTTCAACAA	60.123	144
CL1013.Contig1_all_173_2	GGTGGTGGTGGTGGT	GGT(3*5)	CTCAAAGGAATGGTCACTAGCAT	59.666	CGGATTCAGACTCTTCAACAACT	59.803	142
CL1013.Contig1_all_173_3	GGTGGTGGTGGTGGT	GGT(3*5)	CTCAAAGGAATGGTCACTAGCAT	59.666	ACAACTTCCTTCTTTTCCTCTGC	60.28	125
CL1013.Contig1_all_173_4	GGTGGTGGTGGTGGT	GGT(3*5)	TCAAAGGAATGGTCACTAGCATC	60.497	ATCGGATTCAGACTCTTCAACAA	60.123	143
CL1013.Contig1_all_173_5	GGTGGTGGTGGTGGT	GGT(3*5)	TCAAAGGAATGGTCACTAGCATC	60.497	CGGATTCAGACTCTTCAACAACT	59.803	141
CL1048.Contig1_all_176_1	TGGTGGTGGTGGTGGTGG	TGG(3*6)	CTGCTTCCCGTACTACTGTTGTT	59.761	GGTTGGGTACAAACAGAAACAGA	60.301	142
CL1048.Contig1_all_176_2	TGGTGGTGGTGGTGGTGG	TGG(3*6)	ACTGTTGTTAGTGCTGGAGTTCG	60.754	ACAGAAACAGAAGCAGTTCGTTC	59.978	116
CL1048.Contig1_all_176_3	TGGTGGTGGTGGTGGTGG	TGG(3*6)	TTGTTAGTGCTGGAGTTCGAAAG	60.802	ACAGAAACAGAAGCAGTTCGTTC	59.978	112
CL1048.Contig1_all_176_4	TGGTGGTGGTGGTGGTGG	TGG(3*6)	CTGTTGTTAGTGCTGGAGTTCG	59.973	ACAGAAACAGAAGCAGTTCGTTC	59.978	115
CL1048.Contig1_all_176_5	TGGTGGTGGTGGTGGTGG	TGG(3*6)	ACTGTTGTTAGTGCTGGAGTTCG	60.754	GGTTGGGTACAAACAGAAACAGA	60.301	128
CL1068.Contig2_all_195_1	CTACTGCTACTGCTACTGCTACTG	CTACTG(6*4)	GTTGCGGATGTTCAAAAACTTAC	59.932	TCTGTCGTACTCCTCTTCTTTGG	59.929	106
CL1068.Contig2_all_195_2	CTACTGCTACTGCTACTGCTACTG	CTACTG(6*4)	GTTGCGGATGTTCAAAAACTTAC	59.932	TCTTTGGTATCATCAGGGTCATC	60.201	90
CL1068.Contig2_all_195_3	CTACTGCTACTGCTACTGCTACTG	CTACTG(6*4)	GTTGCGGATGTTCAAAAACTTAC	59.932	CATCAGGGTCATCTAGAAGCAGT	59.787	80
CL1068.Contig2_all_195_4	CTACTGCTACTGCTACTGCTACTG	CTACTG(6*4)	GTTGCGGATGTTCAAAAACTTAC	59.932	CATCCCCATAATCTGTCGTACTC	59.739	117
CL1068.Contig2_all_195_5	CTACTGCTACTGCTACTGCTACTG	CTACTG(6*4)	GTTGCGGATGTTCAAAAACTTAC	59.932	TTCTTTGGTATCATCAGGGTCAT	59.717	91
CL1068.Contig3_all_196_1	CTGCTGCTGCTGCTGCTG	CTG(3*6)	AGAGGGATCACGCTACTGCTACT	60.811	CCCTTGGAGACTCTTCCATATTC	60.315	123
CL1068.Contig3_all_196_2	CTGCTGCTGCTGCTGCTG	CTG(3*6)	AGAGGGATCACGCTACTGCTACT	60.811	CCATATTCATCGTTTGCAACTCT	60.377	108
CL1068.Contig3_all_196_3	CTGCTGCTGCTGCTGCTG	CTG(3*6)	AGAGGGATCACGCTACTGCTACT	60.811	CCTTGGAGACTCTTCCATATTCA	59.601	122
CL1068.Contig3_all_196_4	CTGCTGCTGCTGCTGCTG	CTG(3*6)	GGATCACGCTACTGCTACTGCTA	60.946	CCCTTGGAGACTCTTCCATATTC	60.315	119
CL1068.Contig3_all_196_5	CTGCTGCTGCTGCTGCTG	CTG(3*6)	AGAGGGATCACGCTACTGCTACT	60.811	TGGAGACTCTTCCATATTCATCG	60.457	119
CL1097.Contig1_all_206_1	GAGGAGGAGGAGGAG	GAG(3*5)	AAGAACTGCAAGGGGAGAGTG	60.802	CTTAGCAACTCCTTGTCATCCTC	59.424	122
CL1097.Contig1_all_206_2	GAGGAGGAGGAGGAG	GAG(3*5)	CAAGAACTGCAAGGGGAGAGT	60.802	CTTAGCAACTCCTTGTCATCCTC	59.424	123
CL1097.Contig1_all_206_3	GAGGAGGAGGAGGAG	GAG(3*5)	AAGAACTGCAAGGGGAGAGTG	60.802	GACCTTAGCAACTCCTTGTCATC	59.295	125
CL1097.Contig1_all_206_4	GAGGAGGAGGAGGAG	GAG(3*5)	CAAGAACTGCAAGGGGAGAGT	60.802	GACCTTAGCAACTCCTTGTCATC	59.295	126
CL1097.Contig1_all_206_5	GAGGAGGAGGAGGAG	GAG(3*5)	CAAGAACTGCAAGGGGAGAG	59.982	CTTAGCAACTCCTTGTCATCCTC	59.424	123
CL1145.Contig1_all_213_1	GAGAGAGAGAGAGAGA	GA(2*8)	GAATAACAGAAGGAGGAAGCGTT	60.14	CTCAAATTATCCGCATCTCACAT	60.346	160
CL1145.Contig1_all_213_2	GAGAGAGAGAGAGAGA	GA(2*8)	GAATAACAGAAGGAGGAAGCGTT	60.14	ATCTCACATTCTCCGTGTGGTAG	60.43	146
CL1145.Contig1_all_213_3	GAGAGAGAGAGAGAGA	GA(2*8)	GAATAACAGAAGGAGGAAGCGTT	60.14	AATTATCCGCATCTCACATTCTC	59.481	156
CL1145.Contig1_all_213_4	GAGAGAGAGAGAGAGA	GA(2*8)	GAATAACAGAAGGAGGAAGCGTT	60.14	CAAATTATCCGCATCTCACATTC	60.686	158
CL1145.Contig1_all_213_5	GAGAGAGAGAGAGAGA	GA(2*8)	GAATAACAGAAGGAGGAAGCGTT	60.14	TCAAATTATCCGCATCTCACATT	60.686	159
CL118.Contig5_all_11_3	GCTGCTGCTGCTGCT	GCT(3*5)	CCTTCTCTAACCGCTTCACTTTC	60.744	TACGTCAACCACAAAACGAAGAC	61.318	160
CL1244.Contig2_all_225_1	ACAACAACAACAACAACA	ACA(3*6)	GATGGAGGATCCAGAGAGAATC	59.097	CATCCCAACTATTGATGTGAACC	60.477	126
CL1244.Contig2_all_225_2	ACAACAACAACAACAACA	ACA(3*6)	GATGGAGGATCCAGAGAGAATC	59.097	CCAACTATTGATGTGAACCCTCT	59.402	122
CL1244.Contig2_all_225_3	ACAACAACAACAACAACA	ACA(3*6)	GATGGAGGATCCAGAGAGAATC	59.097	CTCCCTATCATCCCAACTATTGA	59.342	134
CL1244.Contig2_all_225_4	ACAACAACAACAACAACA	ACA(3*6)	GATGGAGGATCCAGAGAGAATC	59.097	CCCAACTATTGATGTGAACCCT	60.11	123
CL1244.Contig2_all_225_5	ACAACAACAACAACAACA	ACA(3*6)	GATGGAGGATCCAGAGAGAATC	59.097	ATCCCAACTATTGATGTGAACCC	61.173	125
CL1248.Contig2_all_226_1	GTGGTGGTGGTGGTG	GTG(3*5)	TGTCTCTTACGACGACGACAGT	59.976	CTCCACAAACACGCTTCCTT	60.291	124
CL1248.Contig2_all_226_2	GTGGTGGTGGTGGTG	GTG(3*5)	CGACGACAGTAATAATGAAGATGG	59.919	CTCCACAAACACGCTTCCTT	60.291	112
CL1248.Contig2_all_226_3	GTGGTGGTGGTGGTG	GTG(3*5)	AAGATGGTGACAAGGATAACCG	60.242	CTCCACAAACACGCTTCCTT	60.291	95
CL1248.Contig2_all_226_4	GTGGTGGTGGTGGTG	GTG(3*5)	AGATGGTGACAAGGATAACCGTC	61.487	CTCCACAAACACGCTTCCTT	60.291	94
CL1248.Contig2_all_226_5	GTGGTGGTGGTGGTG	GTG(3*5)	GATGGTGACAAGGATAACCGTC	60.619	CTCCACAAACACGCTTCCTT	60.291	93
CL1248.Contig2_all_227_1	GGCGGCGGCGGCGGC	GGC(3*5)	GACCAGAGGCTCACGATCAC	60.84	CTATTGTTTCTCGCTGAACGCT	60.914	159
CL1248.Contig2_all_227_2	GGCGGCGGCGGCGGC	GGC(3*5)	GACCAGAGGCTCACGATCAC	60.84	TATTGTTTCTCGCTGAACGCT	60.032	158
CL1248.Contig2_all_227_3	GGCGGCGGCGGCGGC	GGC(3*5)	GACCAGAGGCTCACGATCAC	60.84	CTATTGTTTCTCGCTGAACGC	60.032	159
CL1248.Contig2_all_227_4	GGCGGCGGCGGCGGC	GGC(3*5)	GACCAGAGGCTCACGATCAC	60.84	GCTATTGTTTCTCGCTGAACG	60.032	160
CL1248.Contig2_all_227_5	GGCGGCGGCGGCGGC	GGC(3*5)	GACCAGAGGCTCACGATCA	59.927	CTATTGTTTCTCGCTGAACGCT	60.914	159
CL1256.Contig1_all_228_1	GCAGCAGCAGCAGCA	GCA(3*5)	ATAAAGCGAAGAACGGAGACAAT	60.485	CTCTCGTTCCCTCCAGAACC	61.16	139
CL1256.Contig1_all_228_2	GCAGCAGCAGCAGCA	GCA(3*5)	ATAAAGCGAAGAACGGAGACAAT	60.485	TCTCGTTCCCTCCAGAACC	60.183	138
CL1256.Contig1_all_228_3	GCAGCAGCAGCAGCA	GCA(3*5)	ATAAAGCGAAGAACGGAGACAAT	60.485	GCTCTCGTTCCCTCCAGAAC	61.311	140
CL1256.Contig1_all_228_4	GCAGCAGCAGCAGCA	GCA(3*5)	ATAAAGCGAAGAACGGAGACAA	60.257	GATCAGTGCTCTCGTTCCCT	59.41	147
CL1256.Contig1_all_228_5	GCAGCAGCAGCAGCA	GCA(3*5)	ATAAAGCGAAGAACGGAGACAAT	60.485	GCTCTCGTTCCCTCCAGAA	60.481	140
CL1278.Contig1_all_235_1	GCAGCAGCAGCAGCAGCAGCA	GCA(3*7)	GTGTCATTGTGGTGTTGTCTGAG	60.517	TGAAGGAACATCGTTATCTCACC	60.366	109
CL1278.Contig1_all_235_2	GCAGCAGCAGCAGCAGCAGCA	GCA(3*7)	GTGTCATTGTGGTGTTGTCTGAG	60.517	AGGAACATCGTTATCTCACCGT	59.892	106
CL1278.Contig1_all_235_3	GCAGCAGCAGCAGCAGCAGCA	GCA(3*7)	GTGTCATTGTGGTGTTGTCTGAG	60.517	AAGGAACATCGTTATCTCACCGT	61.11	107
CL1278.Contig1_all_235_4	GCAGCAGCAGCAGCAGCAGCA	GCA(3*7)	TGTCATTGTGGTGTTGTCTGAG	59.641	TGAAGGAACATCGTTATCTCACC	60.366	108
CL1278.Contig1_all_235_5	GCAGCAGCAGCAGCAGCAGCA	GCA(3*7)	GTGTCATTGTGGTGTTGTCTGAG	60.517	GGCTGAAGGAACATCGTTATCTC	61.314	112
CL130.Contig1_all_16_1	GCTGCTGCTGCTGCT	GCT(3*5)	GATGGGTTGCCAATCTGC	60.014	AGATTGGACGGCAATGATACA	60.346	86
CL130.Contig1_all_16_2	GCTGCTGCTGCTGCT	GCT(3*5)	GGATGGGTTGCCAATCTG	59.85	AGATTGGACGGCAATGATACA	60.346	87
CL130.Contig1_all_16_3	GCTGCTGCTGCTGCT	GCT(3*5)	GATGGGTTGCCAATCTGC	60.014	GAGATTGGACGGCAATGATAC	59.406	87
CL130.Contig1_all_16_4	GCTGCTGCTGCTGCT	GCT(3*5)	GGATGGGTTGCCAATCTG	59.85	GAGATTGGACGGCAATGATAC	59.406	88
CL130.Contig1_all_16_5	GCTGCTGCTGCTGCT	GCT(3*5)	GTTCACCCGCTAGCTCCC	60.769	AGATTGGACGGCAATGATACA	60.346	112
CL1339.Contig2_all_238_5	ACTACTACTACTACT	ACT(3*5)	CATTCATCATGTAATATTCGCCA	59.709	TTCGTCTCAATATCATAGAGCTGG	59.778	156
CL139.Contig2_all_17_3	GTTGTTGTTGTTGTTGTT	GTT(3*6)	TCAATATTGTATCGCGTCTCACA	60.522	ATAGATGCATCCAACGAACAAAC	60.258	143
CL1456.Contig2_all_252_1	GATGATGATGATGAT	GAT(3*5)	AATCTGATGAAGGAACAAACGAA	59.994	CGCCATCATCATCTTTATCGT	59.937	84
CL1456.Contig2_all_252_2	GATGATGATGATGAT	GAT(3*5)	ATCTGATGAAGGAACAAACGAAA	59.994	CCATCATCATCTTTATCGTCGT	58.93	81
CL1456.Contig2_all_252_3	GATGATGATGATGAT	GAT(3*5)	AATCTGATGAAGGAACAAACGAA	59.994	CCATCATCATCTTTATCGTCGT	58.93	82
CL1456.Contig2_all_252_4	GATGATGATGATGAT	GAT(3*5)	ATCTGATGAAGGAACAAACGAAA	59.994	CACCGCCATCATCATCTTTAT	59.799	86
CL1456.Contig2_all_252_5	GATGATGATGATGAT	GAT(3*5)	AATCTGATGAAGGAACAAACGAA	59.994	CACCGCCATCATCATCTTTAT	59.799	87
CL1456.Contig3_all_253_1	GATGATGATGATGATGAT	GAT(3*6)	ATCTGATGAAGGAACAAACGAAA	59.994	CGTCTTCCTCCTCATCTTCATCT	61.108	86
CL1456.Contig3_all_253_2	GATGATGATGATGATGAT	GAT(3*6)	ATCTGATGAAGGAACAAACGAAA	59.994	CACGTCTTCCTCCTCATCTTCAT	61.886	88
CL1456.Contig3_all_253_3	GATGATGATGATGATGAT	GAT(3*6)	ATCTGATGAAGGAACAAACGAAA	59.994	GTCTTCCTCCTCATCTTCATCTT	57.971	85
CL1456.Contig3_all_253_4	GATGATGATGATGATGAT	GAT(3*6)	AATCTGATGAAGGAACAAACGAA	59.994	GTCTTCCTCCTCATCTTCATCTT	57.971	86
CL1456.Contig3_all_253_5	GATGATGATGATGATGAT	GAT(3*6)	CATTAAGGAAAGGTCGACAAGC	60.129	ACGTCTTCCTCCTCATCTTCATC	60.99	120
CL1498.Contig1_all_256_1	TGTGTGTGTGTG	TG(2*6)	AATGGAAGGTAATCCACAAACCT	59.998	TTGACCACCAGGAAACAAATAAC	60.136	80
CL1498.Contig1_all_256_2	TGTGTGTGTGTG	TG(2*6)	AATGGAAGGTAATCCACAAACCT	59.998	GTTGACCACCAGGAAACAAATAA	60.136	81
CL1498.Contig1_all_256_3	TGTGTGTGTGTG	TG(2*6)	AGGTTTTCATGTTTTTGGCAGTA	59.926	GTTGACCACCAGGAAACAAATAA	60.136	156
CL1498.Contig1_all_256_4	TGTGTGTGTGTG	TG(2*6)	AATGGAAGGTAATCCACAAACCT	59.998	TATCATTCAAGCCTACGGTTGTC	60.377	138
CL1498.Contig1_all_256_5	TGTGTGTGTGTG	TG(2*6)	TTTTGGGTAATGGAAGGTAATCC	60.284	TTGACCACCAGGAAACAAATAAC	60.136	88
CL1504.Contig1_all_257_1	ATATATATATATATATATAT	AT(2*10)	GATTGAGTCCCCGATTAAAATG	59.68	CTAGCGGCTTCAAATTTCTTACA	59.931	154
CL1504.Contig1_all_257_2	ATATATATATATATATATAT	AT(2*10)	GATTGAGTCCCCGATTAAAATG	59.68	GTAAAGCAACGGAGTGCTTAAAA	59.849	125
CL1504.Contig1_all_257_3	ATATATATATATATATATAT	AT(2*10)	GATTGAGTCCCCGATTAAAATG	59.68	TAGCGGCTTCAAATTTCTTACAA	60.252	153
CL1504.Contig1_all_257_4	ATATATATATATATATATAT	AT(2*10)	GGAATAGGGACGAGGATTGAGT	60.684	GTAAAGCAACGGAGTGCTTAAAA	59.849	139
CL1504.Contig1_all_257_5	ATATATATATATATATATAT	AT(2*10)	GATTGAGTCCCCGATTAAAATG	59.68	CCTAGCGGCTTCAAATTTCTTAC	60.582	155
CL1554.Contig2_all_262_1	ATATATATATATATAT	AT(2*8)	GCTTACGCTAACGCTTCAATCTA	60.076	AAGAGTGCGTAATAGCTCACTGG	59.982	156
CL1554.Contig2_all_262_2	ATATATATATATATAT	AT(2*8)	CTACTCAAGCCGACATTCTCACT	59.957	CTAAGTAATTTGCCGAAGCTGTG	60.307	143
CL1554.Contig2_all_262_3	ATATATATATATATAT	AT(2*8)	TCAATCTATAACAGAACGCTCCC	59.643	AAGAGTGCGTAATAGCTCACTGG	59.982	141
CL1554.Contig2_all_262_4	ATATATATATATATAT	AT(2*8)	GCTTACGCTAACGCTTCAATCTA	60.076	CTAAGTAATTTGCCGAAGCTGTG	60.307	102
CL1554.Contig2_all_262_5	ATATATATATATATAT	AT(2*8)	CTATAACAGAACGCTCCCCTACC	60.376	AAGAGTGCGTAATAGCTCACTGG	59.982	136
CL156.Contig1_all_22_1	GCTGCTGCTGCTGCT	GCT(3*5)	GAGATACCATCTGACTGCCACTG	61.081	CGGGAATATCATCTGATGGGT	60.916	109
CL156.Contig1_all_22_2	GCTGCTGCTGCTGCT	GCT(3*5)	GAGATACCATCTGACTGCCACTG	61.081	CGGGAATATCATCTGATGGG	60.111	109
CL156.Contig1_all_22_3	GCTGCTGCTGCTGCT	GCT(3*5)	AGATACCATCTGACTGCCACTG	59.236	CGGGAATATCATCTGATGGGT	60.916	108
CL156.Contig1_all_22_4	GCTGCTGCTGCTGCT	GCT(3*5)	GGAGATACCATCTGACTGCCAC	60.913	CGGGAATATCATCTGATGGGT	60.916	110
CL156.Contig1_all_22_5	GCTGCTGCTGCTGCT	GCT(3*5)	AGATACCATCTGACTGCCACTG	59.236	CGGGAATATCATCTGATGGG	60.111	108
CL1576.Contig1_all_263_1	GTGTGTGTGTGTGT	GT(2*7)	CGCTTTGGTGTTGTCCTAACTAC	60.102	TTCTATTGAAACAACGGCTGAAG	60.63	102
CL1576.Contig1_all_263_2	GTGTGTGTGTGTGT	GT(2*7)	CGCTTTGGTGTTGTCCTAACTAC	60.102	CTTCTATTGAAACAACGGCTGAA	60.63	103
CL1576.Contig1_all_263_3	GTGTGTGTGTGTGT	GT(2*7)	CGCTTTGGTGTTGTCCTAACTAC	60.102	TCAAGGCTTCTATTGAAACAACG	60.63	109
CL1576.Contig1_all_263_4	GTGTGTGTGTGTGT	GT(2*7)	CGCTTTGGTGTTGTCCTAACTAC	60.102	CGTCAAGGCTTCTATTGAAACAA	60.63	111
CL1576.Contig1_all_263_5	GTGTGTGTGTGTGT	GT(2*7)	CTGTTGTGTATCATGCCTTTGTG	60.467	TCAAGGCTTCTATTGAAACAACG	60.63	82
CL1628.Contig1_all_270_1	TATATATATATATA	TA(2*7)	CTGATCGATTAAAATGCTTGCTT	59.781	GGTGCTTCATCAGCACTTACTTT	59.839	149
CL1628.Contig1_all_270_2	TATATATATATATA	TA(2*7)	CTGATCGATTAAAATGCTTGCTT	59.781	ATGGTGCTTCATCAGCACTTACT	60.206	151
CL1628.Contig1_all_270_3	TATATATATATATA	TA(2*7)	CGATTAAAATGCTTGCTTACTGC	60.278	GGTGCTTCATCAGCACTTACTTT	59.839	144
CL1628.Contig1_all_270_4	TATATATATATATA	TA(2*7)	CGATTAAAATGCTTGCTTACTGC	60.278	ATGGTGCTTCATCAGCACTTACT	60.206	146
CL1628.Contig1_all_270_5	TATATATATATATA	TA(2*7)	CTGATCGATTAAAATGCTTGCTT	59.781	GCTTCATCAGCACTTACTTTTCG	60.427	146
CL1628.Contig1_all_271_1	ACACACACACACACAC	AC(2*8)	GTCTTCGATCGAGAATTGAAAAA	59.729	CCCGATCTATCTCTCCTCGTAGT	60.122	157
CL1628.Contig1_all_271_2	ACACACACACACACAC	AC(2*8)	GTCTTCGATCGAGAATTGAAAAA	59.729	AATGCTGTGTTTTGTTTCTAGGC	59.721	120
CL1628.Contig1_all_271_3	ACACACACACACACAC	AC(2*8)	GAATTCTGCTCAACTTATTCCCC	60.316	CTTTCCTGGCTCAAAAATTGTCT	60.95	147
CL1628.Contig1_all_271_4	ACACACACACACACAC	AC(2*8)	GTCTTCGATCGAGAATTGAAAAA	59.729	ATGCTGTGTTTTGTTTCTAGGCA	61.043	119
CL1628.Contig1_all_271_5	ACACACACACACACAC	AC(2*8)	AAGGTTGTTCAACGTCTTCGAT	60.04	AATGCTGTGTTTTGTTTCTAGGC	59.721	133
CL1653.Contig1_all_290_1	TGCTGCTGCTGCTGC	TGC(3*5)	GACTGCTTTTTGCTTCTCCTTTC	60.856	CATGGAGAAATGCAATAGTGATG	59.488	159
CL1653.Contig1_all_290_2	TGCTGCTGCTGCTGC	TGC(3*5)	GACTGCTTTTTGCTTCTCCTTTC	60.856	GGAGAAATGCAATAGTGATGACG	60.863	156
CL1653.Contig1_all_290_3	TGCTGCTGCTGCTGC	TGC(3*5)	AGTGGACTGCTTTTTGCTTCTC	60.061	GGAGAAATGCAATAGTGATGACG	60.863	160
CL1653.Contig1_all_290_4	TGCTGCTGCTGCTGC	TGC(3*5)	GACTGCTTTTTGCTTCTCCTTTC	60.856	TGACGTCATCATTAACAGCAGTG	61.123	138
CL1653.Contig1_all_290_5	TGCTGCTGCTGCTGC	TGC(3*5)	GACTGCTTTTTGCTTCTCCTTTC	60.856	GTCATCATTAACAGCAGTGCCAT	61.298	134
CL1677.Contig2_all_291_1	ACTACTACTACTACT	ACT(3*5)	GATCCCAAGGCATTAGAGAAGAT	59.951	TCCATGAGAAAACGACCAGTTAC	60.399	155
CL1677.Contig2_all_291_2	ACTACTACTACTACT	ACT(3*5)	GATCCCAAGGCATTAGAGAAGAT	59.951	GTCCATGAGAAAACGACCAGTTA	60.399	156
CL1677.Contig2_all_291_3	ACTACTACTACTACT	ACT(3*5)	CAAGGCATTAGAGAAGATGTGGT	59.666	TCCATGAGAAAACGACCAGTTAC	60.399	150
CL1677.Contig2_all_291_4	ACTACTACTACTACT	ACT(3*5)	CAAGGCATTAGAGAAGATGTGGT	59.666	GTCCATGAGAAAACGACCAGTTA	60.399	151
CL1677.Contig2_all_291_5	ACTACTACTACTACT	ACT(3*5)	CCGAAGAAATCAATGATCTTAGC	59.263	AATGACCACCACATAAGCTATCG	60.27	160
CL1719.Contig1_all_293_1	GTTGTTGTTGTTGTTGTT	GTT(3*6)	GCCCAGAAAGAGAGAATTAAGGA	60.205	CCAATATTTGAACAGATTCGGAG	59.851	122
CL1719.Contig1_all_293_2	GTTGTTGTTGTTGTTGTT	GTT(3*6)	AGAATTGCCCAGAAAGAGAGAAT	59.754	CCAATATTTGAACAGATTCGGAG	59.851	128
CL1719.Contig1_all_293_3	GTTGTTGTTGTTGTTGTT	GTT(3*6)	GCCCAGAAAGAGAGAATTAAGGA	60.205	ACCAATATTTGAACAGATTCGGA	59.729	123
CL1719.Contig1_all_293_4	GTTGTTGTTGTTGTTGTT	GTT(3*6)	AGAATTGCCCAGAAAGAGAGAAT	59.754	ACCAATATTTGAACAGATTCGGA	59.729	129
CL1719.Contig1_all_293_5	GTTGTTGTTGTTGTTGTT	GTT(3*6)	GCCCAGAAAGAGAGAATTAAGGA	60.205	CCCACCAATATTTGAACAGATTC	59.601	126
CL1741.Contig1_all_302_1	GCAGCAGCAGCAGCAGCA	GCA(3*6)	AAGAGATGATCCTTCTTGACCC	58.667	TTCATGGTGAATACTAGGGATGC	60.218	157
CL1741.Contig1_all_302_2	GCAGCAGCAGCAGCAGCA	GCA(3*6)	AGATGATCCTTCTTGACCCGAG	61.851	TTCATGGTGAATACTAGGGATGC	60.218	154
CL1741.Contig1_all_302_3	GCAGCAGCAGCAGCAGCA	GCA(3*6)	AGAGATGATCCTTCTTGACCCG	61.851	TTCATGGTGAATACTAGGGATGC	60.218	156
CL1741.Contig1_all_302_4	GCAGCAGCAGCAGCAGCA	GCA(3*6)	GATGATCCTTCTTGACCCGAG	60.974	TTCATGGTGAATACTAGGGATGC	60.218	153
CL1741.Contig1_all_302_5	GCAGCAGCAGCAGCAGCA	GCA(3*6)	AGATGATCCTTCTTGACCCGA	60.974	TTCATGGTGAATACTAGGGATGC	60.218	154
CL1771.Contig3_all_305_1	AGCAGCAGCAGCAGC	AGC(3*5)	CTCGAGCAAGATGGAAGTACAGT	59.957	CTCCACATGGTGATGTTTTTCAG	61.675	151
CL1771.Contig3_all_305_2	AGCAGCAGCAGCAGC	AGC(3*5)	ACTCGAGCAAGATGGAAGTACAG	59.957	CTCCACATGGTGATGTTTTTCAG	61.675	152
CL1771.Contig3_all_305_3	AGCAGCAGCAGCAGC	AGC(3*5)	AGTACAGTACCGGAATCGTCTCA	60.068	CTCCACATGGTGATGTTTTTCAG	61.675	136
CL1771.Contig3_all_305_4	AGCAGCAGCAGCAGC	AGC(3*5)	CTCGAGCAAGATGGAAGTACAGT	59.957	ACATGGTGATGTTTTTCAGCCT	60.782	147
CL1771.Contig3_all_305_5	AGCAGCAGCAGCAGC	AGC(3*5)	ACTCGAGCAAGATGGAAGTACAG	59.957	ACATGGTGATGTTTTTCAGCCT	60.782	148
CL1771.Contig3_all_306_2	CTGCTGCTGCTGCTGCTG	CTG(3*6)	GCTGCTATCTATCTATGGCCCTC	60.567	TTTGACCTCTGACTGACACAAGA	59.938	158
CL1771.Contig3_all_306_3	CTGCTGCTGCTGCTGCTG	CTG(3*6)	GCTGCTATCTATCTATGGCCCTC	60.567	CTGACACAAGATATATCACCCCC	59.607	146
CL1771.Contig3_all_306_4	CTGCTGCTGCTGCTGCTG	CTG(3*6)	GCTGCTATCTATCTATGGCCCTC	60.567	TGTTTGACCTCTGACTGACACAA	60.77	160
CL1807.Contig1_all_307_1	AACAACAACAACAACAACAAC	AAC(3*7)	AAAGATCTGTTGAGACCACAAGC	59.809	AGAGGTGGAAGGGGGTTATACTA	59.308	127
CL1807.Contig1_all_307_5	AACAACAACAACAACAACAAC	AAC(3*7)	CAAAGATCTGTTGAGACCACAAG	58.898	AGAGGTGGAAGGGGGTTATACTA	59.308	128
CL1815.Contig1_all_308_1	TGTGTGTGTGTGTG	TG(2*7)	CCATCAGTTGTTGATCTCCCTAT	59.362	ATCAAAAACGATCCGACAAGAC	60.36	151
CL1815.Contig1_all_308_2	TGTGTGTGTGTGTG	TG(2*7)	CCATCAGTTGTTGATCTCCCTAT	59.362	CTTTCCACATCAAAAACGATCC	60.702	159
CL1815.Contig1_all_308_3	TGTGTGTGTGTGTG	TG(2*7)	CCATCAGTTGTTGATCTCCCTAT	59.362	TCAAAAACGATCCGACAAGAC	60.103	150
CL1815.Contig1_all_308_4	TGTGTGTGTGTGTG	TG(2*7)	CCATCAGTTGTTGATCTCCCTAT	59.362	TTTCCACATCAAAAACGATCC	59.793	158
CL1815.Contig1_all_308_5	TGTGTGTGTGTGTG	TG(2*7)	CCATCAGTTGTTGATCTCCCTAT	59.362	ACATCAAAAACGATCCGACAAG	61.254	153
CL1832.Contig2_all_309_1	CAGCAGCAGCAGCAG	CAG(3*5)	CAGCCAGATGTTTTCCAGTCTC	61.18	GCTGTTGTTGATAACCCTGAGGT	61.632	124
CL1832.Contig2_all_309_2	CAGCAGCAGCAGCAG	CAG(3*5)	AAGGGTTCCAGTACCAGCAG	59.208	CTGTTGTTGGTAACTTTGAGGCT	59.74	143
CL1832.Contig2_all_309_3	CAGCAGCAGCAGCAG	CAG(3*5)	CAGCCAGATGTTTTCCAGTCTC	61.18	GGCTGTTGTTGATAACCCTGAG	60.904	125
CL1832.Contig2_all_309_4	CAGCAGCAGCAGCAG	CAG(3*5)	CAGCCAGATGTTTTCCAGTCTC	61.18	GGCTGTTGTTGATAACCCTGA	59.985	125
CL1843.Contig2_all_312_1	CGCCGCCGCCGCCGC	CGC(3*5)	CGTAATACTCTTCCGCGTTAGC	60.289	GAGGAGGAGTGAGGGCTTCT	59.952	147
CL1843.Contig2_all_312_2	CGCCGCCGCCGCCGC	CGC(3*5)	GTAATACTCTTCCGCGTTAGCC	59.336	GAGGAGGAGTGAGGGCTTCT	59.952	146
CL1843.Contig2_all_312_3	CGCCGCCGCCGCCGC	CGC(3*5)	GGAACAAATCCTTCACCAGAGTA	59.513	AGATCCGTCGGGCAGTAAG	60.225	152
CL1843.Contig2_all_312_4	CGCCGCCGCCGCCGC	CGC(3*5)	GGAACAAATCCTTCACCAGAGTA	59.513	AAGATCCGTCGGGCAGTAAG	61.521	153
CL1843.Contig2_all_312_5	CGCCGCCGCCGCCGC	CGC(3*5)	GGAACAAATCCTTCACCAGAGTA	59.513	AAGATCCGTCGGGCAGTAA	60.609	153
CL1843.Contig2_all_313_1	CTGCTGCTGCTGCTG	CTG(3*5)	AGAAGCCCTCACTCCTCCTC	59.952	GTAAAGGTTCAGCTGATGGGAC	60.004	114
CL1843.Contig2_all_313_2	CTGCTGCTGCTGCTG	CTG(3*5)	CAGAAGCCCTCACTCCTCCT	60.921	GTAAAGGTTCAGCTGATGGGAC	60.004	115
CL1843.Contig2_all_313_3	CTGCTGCTGCTGCTG	CTG(3*5)	AGAAGCCCTCACTCCTCCTC	59.952	CTGTAAAGGTTCAGCTGATGGG	61.023	116
CL1843.Contig2_all_313_4	CTGCTGCTGCTGCTG	CTG(3*5)	AGAAGCCCTCACTCCTCCTC	59.952	CATGGAGGCTGTAAAGGTTCAG	61.023	124
CL1843.Contig2_all_313_5	CTGCTGCTGCTGCTG	CTG(3*5)	CAGAAGCCCTCACTCCTCC	59.929	GTAAAGGTTCAGCTGATGGGAC	60.004	115
CL1845.Contig1_all_315_1	AGCAGCAGCAGCAGCAGCAGCAGC	AGC(3*8)	ATCTCCTCCCATGGCCTATC	60.258	TAAGAGATTGTTGTGATGACCCG	61.257	159
CL1845.Contig1_all_315_3	AGCAGCAGCAGCAGCAGCAGCAGC	AGC(3*8)	ATCTCCTCCCATGGCCTATC	60.258	AGAGATTGTTGTGATGACCCG	59.981	157
CL1845.Contig1_all_315_4	AGCAGCAGCAGCAGCAGCAGCAGC	AGC(3*8)	TCTCCTCCCATGGCCTATC	59.979	TAAGAGATTGTTGTGATGACCCG	61.257	158
CL1845.Contig1_all_315_5	AGCAGCAGCAGCAGCAGCAGCAGC	AGC(3*8)	ATCTCCTCCCATGGCCTATC	60.258	ATACTAATCGGAACGCCTGGAT	61.033	131
CL186.Contig1_all_23_1	GCGGCGGCGGCGGCG	GCG(3*5)	GTACAGGGTGAAGGCAATGTTGT	62.397	CTAAGCGTTCCTGCTCCTTTT	60.028	148
CL186.Contig1_all_23_2	GCGGCGGCGGCGGCG	GCG(3*5)	GTACAGGGTGAAGGCAATGTTGT	62.397	CTAAGCGTTCCTGCTCCTTTTT	61.191	148
CL186.Contig1_all_23_3	GCGGCGGCGGCGGCG	GCG(3*5)	TACAGGGTGAAGGCAATGTTGT	61.691	CTAAGCGTTCCTGCTCCTTTT	60.028	147
CL186.Contig1_all_23_4	GCGGCGGCGGCGGCG	GCG(3*5)	GTACAGGGTGAAGGCAATGTTGT	62.397	TAAGCGTTCCTGCTCCTTTTT	60.369	147
CL186.Contig1_all_23_5	GCGGCGGCGGCGGCG	GCG(3*5)	CTGTCACCAAAAAGCGTCATC	60.684	AGCTTTTCAGCTTTCTCAGCCT	61.132	112
CL1871.Contig2_all_319_1	TATATATATATA	TA(2*6)	TTGGGATGTATTTTTCTCCTCAA	59.83	TGTGTGGCTTTCCAATAAAAAGT	59.926	153
CL1871.Contig2_all_319_2	TATATATATATA	TA(2*6)	GCACTGATTGGGATGTATTTTTC	59.735	TGTGTGGCTTTCCAATAAAAAGT	59.926	160
CL1871.Contig2_all_319_3	TATATATATATA	TA(2*6)	TTGGGATGTATTTTTCTCCTCAA	59.83	ATGTTTGTTTGGTTTCTTCGTTC	59.445	111
CL1871.Contig2_all_319_4	TATATATATATA	TA(2*6)	GCACTGATTGGGATGTATTTTTC	59.735	ATGTTTGTTTGGTTTCTTCGTTC	59.445	118
CL1871.Contig2_all_319_5	TATATATATATA	TA(2*6)	TTTTCTCCTCAATAAGAACCCAA	59.15	TGTGTGGCTTTCCAATAAAAAGT	59.926	142
CL1874.Contig1_all_322_1	ATATATATATATAT	AT(2*7)	GATAGGGTTGTGCATATTCTTGC	59.883	CTTACAAGCATGTGAATGGTGAG	59.685	125
CL1874.Contig1_all_322_2	ATATATATATATAT	AT(2*7)	TCGATAGGGTTGTGCATATTCTT	59.877	CTTACAAGCATGTGAATGGTGAG	59.685	127
CL1874.Contig1_all_322_3	ATATATATATATAT	AT(2*7)	GATAGGGTTGTGCATATTCTTGC	59.883	TCAGCGGATTATACCTTACAAGC	59.677	139
CL1874.Contig1_all_322_4	ATATATATATATAT	AT(2*7)	TCGATAGGGTTGTGCATATTCTT	59.877	TCAGCGGATTATACCTTACAAGC	59.677	141
CL1874.Contig1_all_322_5	ATATATATATATAT	AT(2*7)	GATAGGGTTGTGCATATTCTTGC	59.883	TATCACTTTTCCATTATCAGCGG	60.33	155
CL1881.Contig1_all_323_1	CCTCCTCCTCCTCCT	CCT(3*5)	CAAGCCCACCAAAACCTAAAT	60.223	GAGCCGTTCTCTTGTTGAGG	59.989	111
CL1881.Contig1_all_323_2	CCTCCTCCTCCTCCT	CCT(3*5)	CCCACCAAAACCTAAATCGAC	60.579	GAGCCGTTCTCTTGTTGAGG	59.989	107
CL1881.Contig1_all_323_3	CCTCCTCCTCCTCCT	CCT(3*5)	AAGCCCACCAAAACCTAAATC	59.363	GAGCCGTTCTCTTGTTGAGG	59.989	110
CL1881.Contig1_all_323_4	CCTCCTCCTCCTCCT	CCT(3*5)	ATTCAAGCCCACCAAAACCTA	60.707	GAGCCGTTCTCTTGTTGAGG	59.989	114
CL1881.Contig1_all_323_5	CCTCCTCCTCCTCCT	CCT(3*5)	CAAGCCCACCAAAACCTAAATC	61.861	GAGCCGTTCTCTTGTTGAGG	59.989	111
CL1881.Contig1_all_324_1	CGCAGCCGCAGCCGCAGCCGCAGCCGCAGCCGCAGCCGCAGCCGCAGC	CGCAGC(6*8)	CCTCGTCATTTTCAGTTTTTGAC	60.028	AACGATTGCTGTAGGTTCTCCTT	60.527	138
CL1881.Contig1_all_324_2	CGCAGCCGCAGCCGCAGCCGCAGCCGCAGCCGCAGCCGCAGCCGCAGC	CGCAGC(6*8)	ATTTTCAGTTTTTGACGGTTGAA	59.906	AACGATTGCTGTAGGTTCTCCTT	60.527	131
CL1881.Contig1_all_324_3	CGCAGCCGCAGCCGCAGCCGCAGCCGCAGCCGCAGCCGCAGCCGCAGC	CGCAGC(6*8)	CTCCTCGTCATTTTCAGTTTTTG	60.149	AACGATTGCTGTAGGTTCTCCTT	60.527	140
CL1881.Contig1_all_324_4	CGCAGCCGCAGCCGCAGCCGCAGCCGCAGCCGCAGCCGCAGCCGCAGC	CGCAGC(6*8)	CCTCGTCATTTTCAGTTTTTGAC	60.028	TAACGATTGCTGTAGGTTCTCCT	59.338	139
CL1881.Contig1_all_324_5	CGCAGCCGCAGCCGCAGCCGCAGCCGCAGCCGCAGCCGCAGCCGCAGC	CGCAGC(6*8)	ATTTTCAGTTTTTGACGGTTGAA	59.906	TAACGATTGCTGTAGGTTCTCCT	59.338	132
CL1881.Contig2_all_325_1	CCGCAGCCGCAGCCGCAGCCGCAG	CCGCAG(6*4)	AAACCAGCTACAGCAGCCAC	60.462	AACGATTGCTGTAGGTTCTCCTT	60.527	151
CL1881.Contig2_all_325_2	CCGCAGCCGCAGCCGCAGCCGCAG	CCGCAG(6*4)	AAACCAGCTACAGCAGCCAC	60.462	TAACGATTGCTGTAGGTTCTCCT	59.338	152
CL1881.Contig2_all_325_3	CCGCAGCCGCAGCCGCAGCCGCAG	CCGCAG(6*4)	AAACCAGCTACAGCAGCCAC	60.462	GTAACGATTGCTGTAGGTTCTCC	59.212	153
CL1881.Contig2_all_325_4	CCGCAGCCGCAGCCGCAGCCGCAG	CCGCAG(6*4)	AAACCAGCTACAGCAGCCAC	60.462	GGTAACGATTGCTGTAGGTTCTC	59.212	154
CL1881.Contig2_all_325_5	CCGCAGCCGCAGCCGCAGCCGCAG	CCGCAG(6*4)	AAAACCAGCTACAGCAGCCAC	61.723	AACGATTGCTGTAGGTTCTCCTT	60.527	152
CL1938.Contig1_all_336_1	CAGCAGCAGCAGCAGCAGCAG	CAG(3*7)	CTCTTTTGATAATCGGTGTCGTC	60.014	TTGCTGTTGATATTGCTGATGTC	60.152	157
CL1938.Contig1_all_336_2	CAGCAGCAGCAGCAGCAGCAG	CAG(3*7)	CTCTTTTGATAATCGGTGTCGTC	60.014	GATATTGCTGATGTCCGATCAAT	60.192	149
CL1938.Contig1_all_336_3	CAGCAGCAGCAGCAGCAGCAG	CAG(3*7)	CCACTCTTTTGATAATCGGTGTC	59.885	TTGCTGTTGATATTGCTGATGTC	60.152	160
CL1938.Contig1_all_336_4	CAGCAGCAGCAGCAGCAGCAG	CAG(3*7)	CCACTCTTTTGATAATCGGTGTC	59.885	GATATTGCTGATGTCCGATCAAT	60.192	152
CL1938.Contig1_all_336_5	CAGCAGCAGCAGCAGCAGCAG	CAG(3*7)	CTCTTTTGATAATCGGTGTCGTC	60.014	TTGTTGCTGTTGATATTGCTGAT	59.666	160
CL1938.Contig2_all_337_1	CAGCAGCAGCAGCAGCAGCAG	CAG(3*7)	GACAAGTGCAGTATGTCGCAAT	60.205	GATATTGCTGATGTCCGATCAAT	60.192	156
CL1938.Contig2_all_337_2	CAGCAGCAGCAGCAGCAGCAG	CAG(3*7)	ACTCTCATCAAACCAATGAGCAG	60.675	TTGGTGTTGTTGATACTGAGGTC	59.018	134
CL1938.Contig2_all_337_3	CAGCAGCAGCAGCAGCAGCAG	CAG(3*7)	ACTCTCATCAAACCAATGAGCAG	60.675	TTTGGTGTTGTTGATACTGAGGTC	60.315	135
CL1938.Contig2_all_337_4	CAGCAGCAGCAGCAGCAGCAG	CAG(3*7)	AACTCTCATCAAACCAATGAGCA	61.029	TTGGTGTTGTTGATACTGAGGTC	59.018	135
CL1938.Contig2_all_337_5	CAGCAGCAGCAGCAGCAGCAG	CAG(3*7)	ACTCTCATCAAACCAATGAGCAG	60.675	TGTGTTTGGTGTTGTTGATACTGA	60.36	139
CL1988.Contig1_all_338_1	GCAGCAGCAGCAGCAGCA	GCA(3*6)	ACTAGTGGCCAGCAACCTCAT	61.081	GCTGCTCGGTCTGTCCATA	59.959	118
CL1988.Contig1_all_338_2	GCAGCAGCAGCAGCAGCA	GCA(3*6)	AGTTCCCCAGCAATCAACTTC	60.49	CTGGTGCTGCTGTTGAAGC	60.762	137
CL1988.Contig1_all_338_3	GCAGCAGCAGCAGCAGCA	GCA(3*6)	ACTAGTGGCCAGCAACCTCAT	61.081	CTGTTGCTGCTCGGTCTGT	60.195	123
CL1988.Contig1_all_338_4	GCAGCAGCAGCAGCAGCA	GCA(3*6)	ACTAGTGGCCAGCAACCTCATT	62.275	GCTGCTCGGTCTGTCCATA	59.959	118
CL1988.Contig1_all_338_5	GCAGCAGCAGCAGCAGCA	GCA(3*6)	ACTAGTGGCCAGCAACCTCAT	61.081	GCTGCTCGGTCTGTCCATAAG	62.236	118
CL1994.Contig1_all_341_1	CGGTCGGTCGGTCGGTCGGTCGGT	CGGT(4*6)	GTTGGAGATGGCATTAAAAATTG	59.741	AACCACTGGGGATTACAAAGAAT	59.998	149
CL1994.Contig1_all_341_2	CGGTCGGTCGGTCGGTCGGTCGGT	CGGT(4*6)	TGGAGATGGCATTAAAAATTGAT	59.705	AACCACTGGGGATTACAAAGAAT	59.998	147
CL1994.Contig1_all_341_3	CGGTCGGTCGGTCGGTCGGTCGGT	CGGT(4*6)	TTGACCTACCGTCCAAATCTATG	60.243	AAACCATCCCTTTCTAAGCAAAA	60.331	153
CL1994.Contig1_all_341_4	CGGTCGGTCGGTCGGTCGGTCGGT	CGGT(4*6)	GTTGGAGATGGCATTAAAAATTG	59.741	AAACCATCCCTTTCTAAGCAAAA	60.331	101
CL1994.Contig1_all_341_5	CGGTCGGTCGGTCGGTCGGTCGGT	CGGT(4*6)	TTGGAGATGGCATTAAAAATTGA	60.641	AACCACTGGGGATTACAAAGAAT	59.998	148
CL2006.Contig1_all_342_1	CCGCCGCCGCCGCCG	CCG(3*5)	CGTCTTGCGTCTTTTAGTAGTGC	60.476	AAGAGTAACCTAGAGCAATGGGC	60.16	144
CL2006.Contig1_all_342_2	CCGCCGCCGCCGCCG	CCG(3*5)	GCGTCTTGCGTCTTTTAGTAGTG	60.476	AAGAGTAACCTAGAGCAATGGGC	60.16	145
CL2006.Contig1_all_342_3	CCGCCGCCGCCGCCG	CCG(3*5)	TGCGTCTTGCGTCTTTTAGTAGT	60.476	AAGAGTAACCTAGAGCAATGGGC	60.16	146
CL2006.Contig1_all_342_4	CCGCCGCCGCCGCCG	CCG(3*5)	CGTCTTGCGTCTTTTAGTAGTGC	60.476	CTAGAGCAATGGGCAATACAGAC	60.163	135
CL2006.Contig1_all_342_5	CCGCCGCCGCCGCCG	CCG(3*5)	GCGTCTTGCGTCTTTTAGTAGTG	60.476	CTAGAGCAATGGGCAATACAGAC	60.163	136
CL2014.Contig1_all_345_3	ATATATATATATATAT	AT(2*8)	ACGGACTGAAGATTGTTGAATGA	60.899	GCACAAAAAGAGAAAGGACTGAA	59.92	92
CL2153.Contig1_all_351_1	AGCAGCAGCAGCAGC	AGC(3*5)	CTCGGTACAGAGGCTTCTCTTG	60.56	CTCCTTTCCGACTTGTTGAAGTA	59.806	133
CL2153.Contig1_all_351_2	AGCAGCAGCAGCAGC	AGC(3*5)	CTCGGTACAGAGGCTTCTCTTG	60.56	TGAATCATGGGATAATAATGGGA	60.229	97
CL2153.Contig1_all_351_3	AGCAGCAGCAGCAGC	AGC(3*5)	CTCGGTACAGAGGCTTCTCTTG	60.56	TTGAATCATGGGATAATAATGGG	59.769	98
CL2153.Contig1_all_351_4	AGCAGCAGCAGCAGC	AGC(3*5)	CTCGGTACAGAGGCTTCTCTTG	60.56	TTTCTTGGCTGGGTTATATTGTG	60.238	156
CL2153.Contig1_all_351_5	AGCAGCAGCAGCAGC	AGC(3*5)	GAAAAGGAGGCAAACAGCAGTA	60.769	CCGACTTGTTGAAGTAGTAGCGT	59.889	101
CL2153.Contig2_all_352_1	AGCAGCAGCAGCAGC	AGC(3*5)	ACCTGCCATTCCTCACTGTATAA	59.906	CCGACTTGTTGAAGTAGTAGCGT	59.889	125
CL2153.Contig2_all_352_2	AGCAGCAGCAGCAGC	AGC(3*5)	TTGGATGGCATAAATTGAAGTCT	59.857	CCGACTTGTTGAAGTAGTAGCGT	59.889	160
CL2153.Contig2_all_352_3	AGCAGCAGCAGCAGC	AGC(3*5)	ACCTGCCATTCCTCACTGTATAA	59.906	CTCCTTTCCGACTTGTTGAAGTA	59.806	132
CL2153.Contig2_all_352_4	AGCAGCAGCAGCAGC	AGC(3*5)	ACCTGCCATTCCTCACTGTATAA	59.906	TGAATCATGGGATAATAATGGGA	60.229	96
CL2153.Contig2_all_352_5	AGCAGCAGCAGCAGC	AGC(3*5)	ACCTGCCATTCCTCACTGTATAA	59.906	TTGAATCATGGGATAATAATGGG	59.769	97
CL2161.Contig1_all_353_1	TACTACTACTACTACTACTACTAC	TAC(3*8)	CGAACAACAGACCTTCCTCTCTA	59.929	AACAAGCACACCTTCCAAAATC	60.393	159
CL2161.Contig1_all_353_2	TACTACTACTACTACTACTACTAC	TAC(3*8)	CGAACAACAGACCTTCCTCTCTA	59.929	GAACAAGCACACCTTCCAAAAT	60.393	160
CL2161.Contig1_all_353_3	TACTACTACTACTACTACTACTAC	TAC(3*8)	CGAACAACAGACCTTCCTCTCTA	59.929	CGGTTAGCCAAACCATCTATATT	58.542	126
CL2161.Contig1_all_353_4	TACTACTACTACTACTACTACTAC	TAC(3*8)	CGAACAACAGACCTTCCTCTCTA	59.929	ACGGTTAGCCAAACCATCTATATT	59.271	127
CL2161.Contig1_all_353_5	TACTACTACTACTACTACTACTAC	TAC(3*8)	CGAACAACAGACCTTCCTCTCTA	59.929	GCCAAACCATCTATATTAGCCTC	58.269	120
CL2161.Contig2_all_355_1	ACTACTACTACTACTACT	ACT(3*6)	GAAAGAGACTGGATGGTGTTGAG	60.16	GCCAAACCATCTATATTAGCCTC	58.269	142
CL2161.Contig2_all_355_2	ACTACTACTACTACTACT	ACT(3*6)	GGTATTTGGGAAAGAGACTGGAT	59.734	GCCAAACCATCTATATTAGCCTC	58.269	151
CL2161.Contig2_all_355_3	ACTACTACTACTACTACT	ACT(3*6)	GAAAGAGACTGGATGGTGTTGAG	60.16	GCCAAACCATCTATATTAGCCTCT	59.136	142
CL2161.Contig2_all_355_4	ACTACTACTACTACTACT	ACT(3*6)	GAAAGAGACTGGATGGTGTTGAG	60.16	AGCCAAACCATCTATATTAGCCTC	59.136	143
CL2161.Contig2_all_355_5	ACTACTACTACTACTACT	ACT(3*6)	GGTATTTGGGAAAGAGACTGGAT	59.734	AGCCAAACCATCTATATTAGCCTC	59.136	152
CL2183.Contig1_all_358_1	AGCAGCAGCAGCAGCAGC	AGC(3*6)	GAAGTGTTACCGTTCGTCGTAGA	60.578	TCCGAAGAGACAAAAGATTTTCA	60.223	136
CL2183.Contig1_all_358_2	AGCAGCAGCAGCAGCAGC	AGC(3*6)	TACCGTTCGTCGTAGAACCATTA	60.752	TCCGAAGAGACAAAAGATTTTCA	60.223	129
CL2183.Contig1_all_358_3	AGCAGCAGCAGCAGCAGC	AGC(3*6)	GAAGTGTTACCGTTCGTCGTAGA	60.578	AAATAATAAACGTTTCCCCGTTC	59.552	160
CL2183.Contig1_all_358_4	AGCAGCAGCAGCAGCAGC	AGC(3*6)	TACCGTTCGTCGTAGAACCATTA	60.752	CAAAATAATAAACGTTTCCCCGT	60.324	155
CL2183.Contig1_all_358_5	AGCAGCAGCAGCAGCAGC	AGC(3*6)	TACCGTTCGTCGTAGAACCATTA	60.752	ACAAAATAATAAACGTTTCCCCG	60.324	156
CL2183.Contig2_all_359_1	AGCAGCAGCAGCAGCAGC	AGC(3*6)	CTAGGCGTATTGCCACTGTAACT	59.756	TCCATCCACCACACTAGTCCTAC	60.295	158
CL2183.Contig2_all_359_2	AGCAGCAGCAGCAGCAGC	AGC(3*6)	TATTGCCACTGTAACTCGTTTGA	59.698	TCCATCCACCACACTAGTCCTAC	60.295	151
CL2183.Contig2_all_359_3	AGCAGCAGCAGCAGCAGC	AGC(3*6)	CGTATTGCCACTGTAACTCGTTT	60.458	TCCATCCACCACACTAGTCCTAC	60.295	153
CL2183.Contig2_all_359_4	AGCAGCAGCAGCAGCAGC	AGC(3*6)	ATTGCCACTGTAACTCGTTTGAC	60.458	TCCATCCACCACACTAGTCCTAC	60.295	150
CL2183.Contig2_all_359_5	AGCAGCAGCAGCAGCAGC	AGC(3*6)	TAGGCGTATTGCCACTGTAACTC	60.552	TCCATCCACCACACTAGTCCTAC	60.295	157
CL219.Contig2_all_36_1	ATATATATATATAT	AT(2*7)	TATAATTCCCGTGGTACAGAAGG	59.298	TGGATAGTATTATCGGATCGTGC	60.201	145
CL219.Contig2_all_36_2	ATATATATATATAT	AT(2*7)	GTCGGAAAAATATAATTCCCGTG	60.734	TGGATAGTATTATCGGATCGTGC	60.201	155
CL219.Contig2_all_36_3	ATATATATATATAT	AT(2*7)	ATAATTCCCGTGGTACAGAAGGA	60.924	TGGATAGTATTATCGGATCGTGC	60.201	144
CL219.Contig2_all_36_4	ATATATATATATAT	AT(2*7)	TATAATTCCCGTGGTACAGAAGG	59.298	GGCGATAGCATGTAGTGGATAGT	59.562	160
CL219.Contig2_all_36_5	ATATATATATATAT	AT(2*7)	TCGGAAAAATATAATTCCCGTG	60.037	TGGATAGTATTATCGGATCGTGC	60.201	154
CL219.Contig2_all_37_1	ACACACACACACAC	AC(2*7)	CAGTGGATCAAGTTTGACACAGA	60.2	ATTCAAACTCATTTAAGGGTGCC	60.569	121
CL219.Contig2_all_37_2	ACACACACACACAC	AC(2*7)	GACGAGTCTCAGTGGATCAAGTT	59.799	ATTCAAACTCATTTAAGGGTGCC	60.569	130
CL219.Contig2_all_37_3	ACACACACACACAC	AC(2*7)	GAGACGAGTCTCAGTGGATCAAG	60.442	ATTCAAACTCATTTAAGGGTGCC	60.569	132
CL219.Contig2_all_37_4	ACACACACACACAC	AC(2*7)	GTGGATCAAGTTTGACACAGATG	59.511	ATTCAAACTCATTTAAGGGTGCC	60.569	119
CL219.Contig2_all_37_5	ACACACACACACAC	AC(2*7)	GATCAAGTTTGACACAGATGCCT	60.552	ATTCAAACTCATTTAAGGGTGCC	60.569	116
CL233.Contig1_all_38_1	CAGCAGCAGCAGCAGCAG	CAG(3*6)	TTACACGGTAAGGGTATACGTGC	60.192	GCGCAAGAAGTAGAGGCATAGTA	60.076	159
CL233.Contig1_all_38_2	CAGCAGCAGCAGCAGCAG	CAG(3*6)	TTACACGGTAAGGGTATACGTGC	60.192	GCGCAAGAAGTAGAGGCATAGT	60.068	159
CL233.Contig1_all_38_3	CAGCAGCAGCAGCAGCAG	CAG(3*6)	CAGTCCCGATACGATTCAGTCTT	61.722	GCGCAAGAAGTAGAGGCATAGTA	60.076	90
CL233.Contig1_all_38_4	CAGCAGCAGCAGCAGCAG	CAG(3*6)	TTACACGGTAAGGGTATACGTGC	60.192	GTAGAGGCATAGTATTGCTGCTG	58.274	150
CL233.Contig1_all_38_5	CAGCAGCAGCAGCAGCAG	CAG(3*6)	AGTCCCGATACGATTCAGTCTT	59.127	GCGCAAGAAGTAGAGGCATAGTA	60.076	89
CL2491.Contig2_all_400_1	GCCGCCGCCGCCGCCGCCGCC	GCC(3*7)	CTTCCTGCTACTTGTACTCCTGC	59.616	CATGTCCTTGGATGATTTGATTT	60.068	153
CL2491.Contig2_all_400_2	GCCGCCGCCGCCGCCGCCGCC	GCC(3*7)	CTTCCTGCTACTTGTACTCCTGC	59.616	GACATGTCCTTGGATGATTTGAT	60.074	155
CL2491.Contig2_all_400_3	GCCGCCGCCGCCGCCGCCGCC	GCC(3*7)	CTTCCTGCTACTTGTACTCCTGC	59.616	CTTGACATGTCCTTGGATGATTT	60.235	158
CL2491.Contig2_all_400_4	GCCGCCGCCGCCGCCGCCGCC	GCC(3*7)	CATGTCCTCTTCCTGCTACTTGT	59.824	TGATTTCGAAGACAAAAACTTCG	60.611	144
CL2491.Contig2_all_400_5	GCCGCCGCCGCCGCCGCCGCC	GCC(3*7)	CTTCCTGCTACTTGTACTCCTGC	59.616	ACATGTCCTTGGATGATTTGATT	59.59	154
CL2523.Contig1_all_401_3	TGTGTGTGTGTGTGTGTGTGTG	TG(2*11)	CTATTACTGCTGCTGGTGCATCT	60.821	AGGATTGGCAACTATAGCAGGAT	60.353	97
CL2575.Contig1_all_402_1	CTGCTGCTGCTGCTG	CTG(3*5)	GTCATACCTCACAAACGATGTCA	59.912	CATCGCCTCTTGTAGAAATAGGA	59.765	101
CL2575.Contig1_all_402_2	CTGCTGCTGCTGCTG	CTG(3*5)	GTCATACCTCACAAACGATGTCA	59.912	TCGCCTCTTGTAGAAATAGGAAA	59.424	99
CL2575.Contig1_all_402_3	CTGCTGCTGCTGCTG	CTG(3*5)	TTATCGTCATACCTCACAAACGA	59.527	CATCGCCTCTTGTAGAAATAGGA	59.765	106
CL2575.Contig1_all_402_4	CTGCTGCTGCTGCTG	CTG(3*5)	GTCATACCTCACAAACGATGTCA	59.912	GAATCATCCTCAGCTTTTTCATC	59.218	137
CL2575.Contig1_all_402_5	CTGCTGCTGCTGCTG	CTG(3*5)	CGGTTTTTATAAACGGAATGTGT	59.241	CATCGCCTCTTGTAGAAATAGGA	59.765	160
CL2633.Contig2_all_417_1	TCTCTCTCTCTC	TC(2*6)	CTTCATCAACTAACCCCTGTAGC	59.209	ATACATGACGCACGAACAGTG	59.655	155
CL2633.Contig2_all_417_2	TCTCTCTCTCTC	TC(2*6)	CTTCATCAACTAACCCCTGTAGC	59.209	GATACATGACGCACGAACAGTG	61.55	156
CL2633.Contig2_all_417_3	TCTCTCTCTCTC	TC(2*6)	TCATCAACTAACCCCTGTAGCC	60.373	ATACATGACGCACGAACAGTG	59.655	153
CL2633.Contig2_all_417_4	TCTCTCTCTCTC	TC(2*6)	CATCTTCATCAACTAACCCCTGT	59.402	GGATACATGACGCACGAACAGT	62.268	160
CL2633.Contig2_all_417_5	TCTCTCTCTCTC	TC(2*6)	TTCATCAACTAACCCCTGTAGCC	61.551	ATACATGACGCACGAACAGTG	59.655	154
CL2646.Contig2_all_420_1	GACTGGACTGGACTGGACTG	GACTG(5*4)	GTCCCTCTCTGTCTGAATGTTTG	60.16	TCATGCGGTTTACGAATCTTACT	60.036	156
CL2646.Contig2_all_420_2	GACTGGACTGGACTGGACTG	GACTG(5*4)	TGTCCCTCTCTGTCTGAATGTTT	60.16	TCATGCGGTTTACGAATCTTACT	60.036	157
CL2646.Contig2_all_420_3	GACTGGACTGGACTGGACTG	GACTG(5*4)	GGTATTACTGTGGTTTCGTGGAG	59.812	TCATGCGGTTTACGAATCTTACT	60.036	108
CL2646.Contig2_all_420_4	GACTGGACTGGACTGGACTG	GACTG(5*4)	GTGTCCCTCTCTGTCTGAATGTT	59.659	TCATGCGGTTTACGAATCTTACT	60.036	158
CL2646.Contig2_all_420_5	GACTGGACTGGACTGGACTG	GACTG(5*4)	GTCCCTCTCTGTCTGAATGTTTG	60.16	TTCATGCGGTTTACGAATCTTAC	60.368	157
CL2676.Contig1_all_422_1	GATGATGATGATGAT	GAT(3*5)	GCTGATGATGAGGATAAGGATGA	60.433	AGACATCAAAGATGACTTGTGCC	60.552	149
CL2676.Contig1_all_422_2	GATGATGATGATGAT	GAT(3*5)	GCTGATGATGAGGATAAGGATGA	60.433	TGACTTGTGCCCATCATTATTTA	59.376	137
CL2676.Contig1_all_422_3	GATGATGATGATGAT	GAT(3*5)	GAAAGGAAGAGAAGTGAAGAGGC	60.015	GAATTCTAGAGCTCGTCATGTTCA	59.919	143
CL2676.Contig1_all_422_4	GATGATGATGATGAT	GAT(3*5)	GAAAGGAAGAGAAGTGAAGAGGC	60.015	TTCTAGAGCTCGTCATGTTCAGTC	60.082	140
CL2676.Contig1_all_422_5	GATGATGATGATGAT	GAT(3*5)	GAAAGGAAGAGAAGTGAAGAGGC	60.015	CTCCTCATCAGCAATGTCCATA	60.096	117
CL2694.Contig2_all_425_1	CTGCTGCTGCTGCTG	CTG(3*5)	CAAACCTTGCTTGATCTCTCCT	59.886	TATGAGGAACGAGGGCAGTAGAT	61.321	101
CL2694.Contig2_all_425_2	CTGCTGCTGCTGCTG	CTG(3*5)	CAAACCTTGCTTGATCTCTCCT	59.886	GATATGAGGAACGAGGGCAGTAG	61.321	103
CL2694.Contig2_all_425_3	CTGCTGCTGCTGCTG	CTG(3*5)	CAAACCTTGCTTGATCTCTCCT	59.886	ATATGAGGAACGAGGGCAGTAG	59.637	102
CL2694.Contig2_all_425_4	CTGCTGCTGCTGCTG	CTG(3*5)	AAACCTTGCTTGATCTCTCCTG	59.886	GTGGTGACAGGCTAGAAATGGT	60.424	143
CL2694.Contig2_all_425_5	CTGCTGCTGCTGCTG	CTG(3*5)	CAAACCTTGCTTGATCTCTCCT	59.886	GTGGTGACAGGCTAGAAATGGT	60.424	144
CL2713.Contig1_all_428_1	GGCGGCGGCGGCGGC	GGC(3*5)	CTCTGAGAGACGGCTTGTGTTAG	60.605	TACGTGTAGATTTCTTTCCGTCC	59.552	156
CL2713.Contig1_all_428_2	GGCGGCGGCGGCGGC	GGC(3*5)	CTCTGAGAGACGGCTTGTGTTAG	60.605	TCGTACGTGTAGATTTCTTTCCG	60.525	159
CL2713.Contig1_all_428_3	GGCGGCGGCGGCGGC	GGC(3*5)	TCTGAGAGACGGCTTGTGTTAG	59.679	TACGTGTAGATTTCTTTCCGTCC	59.552	155
CL2713.Contig1_all_428_4	GGCGGCGGCGGCGGC	GGC(3*5)	CTCTGAGAGACGGCTTGTGTTA	59.679	TACGTGTAGATTTCTTTCCGTCC	59.552	156
CL2713.Contig1_all_428_5	GGCGGCGGCGGCGGC	GGC(3*5)	TCTGAGAGACGGCTTGTGTTAG	59.679	TCGTACGTGTAGATTTCTTTCCG	60.525	158
CL2795.Contig1_all_436_1	CACACACACACACA	CA(2*7)	GTGAACATTTTCTCCCTCTCCTC	60.472	CGTTTGCCTTTGAGTATTTGAGT	59.716	159
CL2795.Contig1_all_436_2	CACACACACACACA	CA(2*7)	GTGAACATTTTCTCCCTCTCCTC	60.472	ATGTGCTTCGTCTCTGTCTCTCT	59.705	86
CL2795.Contig1_all_436_3	CACACACACACACA	CA(2*7)	GTGAACATTTTCTCCCTCTCCTC	60.472	GTATTTGAGTGTGTCTGGCCAAT	60.296	146
CL2795.Contig1_all_436_4	CACACACACACACA	CA(2*7)	GTGAACATTTTCTCCCTCTCCTC	60.472	ACATGTGCTTCGTCTCTGTCTCT	60.505	88
CL2795.Contig1_all_436_5	CACACACACACACA	CA(2*7)	CTTGTGAACATTTTCTCCCTCTC	59.268	ATGTGCTTCGTCTCTGTCTCTCT	59.705	89
CL2862.Contig2_all_437_1	TCCTCCTCCTCCTCC	TCC(3*5)	GACATCTCCGCCTGTTAACTTC	60.137	ATATGGAGACTAGTTCTCGTCCG	58.817	146
CL2862.Contig2_all_437_2	TCCTCCTCCTCCTCC	TCC(3*5)	TCTACCATCTGGGTAGTCTGAGG	59.646	AAGATGAGGTGCGGAATACTCA	61.006	109
CL2862.Contig2_all_437_3	TCCTCCTCCTCCTCC	TCC(3*5)	GACATCTCCGCCTGTTAACTTC	60.137	GTTGATGGGGGATATGGAGACTA	61.262	157
CL2862.Contig2_all_437_4	TCCTCCTCCTCCTCC	TCC(3*5)	GACATCTCCGCCTGTTAACTTC	60.137	TGGAGACTAGTTCTCGTCCGAT	60.268	143
CL2862.Contig2_all_437_5	TCCTCCTCCTCCTCC	TCC(3*5)	TCTACCATCTGGGTAGTCTGAGG	59.646	CTAACGGACGAAGATGAGGTG	59.743	119
CL2924.Contig1_all_445_1	GCTGCTGCTGCTGCTGCT	GCT(3*6)	ATCTCTACTCCTTCCCTCTCGAC	59.393	GTAGGCTATTATTTTGTGCACCC	59.001	158
CL2924.Contig1_all_445_2	GCTGCTGCTGCTGCTGCT	GCT(3*6)	CCAATCTCTACTCCTTCCCTCTC	59.738	TAGGCTATTATTTTGTGCACCCC	61.345	160
CL2924.Contig1_all_445_3	GCTGCTGCTGCTGCTGCT	GCT(3*6)	CAATCTCTACTCCTTCCCTCTCG	60.728	GTAGGCTATTATTTTGTGCACCC	59.001	160
CL2924.Contig1_all_445_4	GCTGCTGCTGCTGCTGCT	GCT(3*6)	ATCTCTACTCCTTCCCTCTCGAC	59.393	TAGGCTATTATTTTGTGCACCCC	61.345	157
CL2924.Contig1_all_445_5	GCTGCTGCTGCTGCTGCT	GCT(3*6)	CAATCTCTACTCCTTCCCTCTCG	60.728	TAGGCTATTATTTTGTGCACCCC	61.345	159
CL2978.Contig2_all_453_1	CTCTCTCTCTCT	CT(2*6)	GGTGGCAGTAGAAGGAAACATAG	59.209	TCCCGAAGAACTACTACATACGC	59.7	135
CL2978.Contig2_all_453_2	CTCTCTCTCTCT	CT(2*6)	GGTGGCAGTAGAAGGAAACATAGT	59.96	TCCCGAAGAACTACTACATACGC	59.7	135
CL2978.Contig2_all_453_3	CTCTCTCTCTCT	CT(2*6)	GGTGGCAGTAGAAGGAAACATAG	59.209	CCCGAAGAACTACTACATACGCT	58.921	134
CL2978.Contig2_all_453_4	CTCTCTCTCTCT	CT(2*6)	CATAGTAGGGTCCTAGAACAGGC	58.381	TCCCGAAGAACTACTACATACGC	59.7	117
CL2978.Contig2_all_453_5	CTCTCTCTCTCT	CT(2*6)	GGTGGCAGTAGAAGGAAACATAG	59.209	CTACTACATACGCTGACCTGTGG	58.872	125
CL3004.Contig1_all_456_1	AGCAGCAGCAGCAGCAGC	AGC(3*6)	CTTTCCTAGCAGCCCTCTCCT	61.35	GAAGAGGACCCTCGTGAAGTAG	59.388	112
CL3004.Contig1_all_456_2	AGCAGCAGCAGCAGCAGC	AGC(3*6)	TTTCCTAGCAGCCCTCTCCT	60.476	GAAGAGGACCCTCGTGAAGTAG	59.388	111
CL3004.Contig1_all_456_3	AGCAGCAGCAGCAGCAGC	AGC(3*6)	CCTAGCAGCCCTCTCCTTCT	60.11	AGAGGACCCTCGTGAAGTAGC	59.893	106
CL3004.Contig1_all_456_4	AGCAGCAGCAGCAGCAGC	AGC(3*6)	GCTTTCCTAGCAGCCCTCTC	60.619	GAAGAGGACCCTCGTGAAGTAG	59.388	113
CL3004.Contig1_all_456_5	AGCAGCAGCAGCAGCAGC	AGC(3*6)	CCTAGCAGCCCTCTCCTTCT	60.11	AAGAGGACCCTCGTGAAGTAGC	61.148	107
CL3029.Contig1_all_459_1	ATATATATATATATAT	AT(2*8)	CATATAATTCGGTGTCGATCCAT	59.949	TTTTAAGCTGCGATTCTGTTTTC	59.917	129
CL3029.Contig1_all_459_2	ATATATATATATATAT	AT(2*8)	CATATAATTCGGTGTCGATCCAT	59.949	TTTTCTACAACGTATGGAGGCAT	59.912	95
CL3029.Contig1_all_459_3	ATATATATATATATAT	AT(2*8)	CACACCTCGCTTCTAGCACTACT	60.143	GCATACCTTCTTGAATGGTTGAG	60.014	125
CL3029.Contig1_all_459_4	ATATATATATATATAT	AT(2*8)	CACACCTCGCTTCTAGCACTACT	60.143	TTTTCTACAACGTATGGAGGCAT	59.912	144
CL3029.Contig1_all_459_5	ATATATATATATATAT	AT(2*8)	CACCTCGCTTCTAGCACTACTTC	59.746	GCATACCTTCTTGAATGGTTGAG	60.014	123
CL3057.Contig1_all_463_1	GCAGCAGCAGCAGCA	GCA(3*5)	CCAGGTCTATGAGAAGCGTTTTA	59.801	ACGATGCTTTAGTGACAAGTGCT	60.369	149
CL3057.Contig1_all_463_2	GCAGCAGCAGCAGCA	GCA(3*5)	TCTATGAGAAGCGTTTTAATCGG	59.775	ACGATGCTTTAGTGACAAGTGCT	60.369	144
CL3057.Contig1_all_463_3	GCAGCAGCAGCAGCA	GCA(3*5)	CCAGGTCTATGAGAAGCGTTTTA	59.801	GATGCTTTAGTGACAAGTGCTGA	59.576	147
CL3057.Contig1_all_463_4	GCAGCAGCAGCAGCA	GCA(3*5)	TCTATGAGAAGCGTTTTAATCGG	59.775	GATGCTTTAGTGACAAGTGCTGA	59.576	142
CL3057.Contig1_all_463_5	GCAGCAGCAGCAGCA	GCA(3*5)	TATGAGAAGCGTTTTAATCGGTC	59.657	ACGATGCTTTAGTGACAAGTGCT	60.369	142
CL3141.Contig4_all_471_1	TGTGTGTGTGTGTGTGTG	TG(2*9)	TGATCGAGAAACCTCTACACCAT	60.012	AAGATTAGGGAACCACTGTGATG	59.402	142
CL3141.Contig4_all_471_2	TGTGTGTGTGTGTGTGTG	TG(2*9)	ATGATCGAGAAACCTCTACACCA	60.012	AAGATTAGGGAACCACTGTGATG	59.402	143
CL3141.Contig4_all_471_3	TGTGTGTGTGTGTGTGTG	TG(2*9)	ACCGAGTTAAAACAAGATGATCG	59.552	AAGATTAGGGAACCACTGTGATG	59.402	159
CL3141.Contig4_all_471_4	TGTGTGTGTGTGTGTGTG	TG(2*9)	GATGATCGAGAAACCTCTACACC	59.118	AAGATTAGGGAACCACTGTGATG	59.402	144
CL3141.Contig4_all_471_5	TGTGTGTGTGTGTGTGTG	TG(2*9)	ATGATCGAGAAACCTCTACACCA	60.012	AGATTAGGGAACCACTGTGATGG	61.475	142
CL3165.Contig2_all_472_1	TACTACTACTACTAC	TAC(3*5)	ATTTTCTTAGGGGGTCAAACAAA	60.095	GGTGGAGGGCGTTAACTAATATC	60.108	97
CL3165.Contig2_all_472_2	TACTACTACTACTAC	TAC(3*5)	CATAAACCAATAAACGAAGCCAA	60.234	GGTGGAGGGCGTTAACTAATATC	60.108	160
CL3165.Contig2_all_472_3	TACTACTACTACTAC	TAC(3*5)	GGGTCAAACAAACCTGACAACTA	60.301	GGTGGAGGGCGTTAACTAATATC	60.108	86
CL3165.Contig2_all_472_4	TACTACTACTACTAC	TAC(3*5)	ATTTTCTTAGGGGGTCAAACAAA	60.095	GTACCCTGAGGAAGTTTGGCTAC	60.404	144
CL3165.Contig2_all_472_5	TACTACTACTACTAC	TAC(3*5)	ATTTTCTTAGGGGGTCAAACAAA	60.095	TAGTGTACCCTGAGGAAGTTTGG	59.568	148
CL3165.Contig2_all_473_1	CTCTCTCTCTCT	CT(2*6)	CGATTCATATACGACGCTCTCTC	60.258	CTGCATTTCGATATTTTGAGCAT	60.461	106
CL3165.Contig2_all_473_2	CTCTCTCTCTCT	CT(2*6)	TCGATTCATATACGACGCTCTCT	60.258	CTGCATTTCGATATTTTGAGCAT	60.461	107
CL3165.Contig2_all_473_3	CTCTCTCTCTCT	CT(2*6)	CTCGATTCATATACGACGCTCTC	60.258	CTGCATTTCGATATTTTGAGCAT	60.461	108
CL3165.Contig2_all_473_4	CTCTCTCTCTCT	CT(2*6)	CGATTCATATACGACGCTCTCTC	60.258	GATATTTTGAGCATGCTGTTGCT	60.637	97
CL3165.Contig2_all_473_5	CTCTCTCTCTCT	CT(2*6)	TCGATTCATATACGACGCTCTCT	60.258	GATATTTTGAGCATGCTGTTGCT	60.637	98
CL3185.Contig1_all_480_1	CAGCAGCAGCAGCAG	CAG(3*5)	AACACCGGTAATAGCACCTACG	60.308	CTCTGGAGAGCTGTCAACGTC	60.189	154
CL3185.Contig1_all_480_2	CAGCAGCAGCAGCAG	CAG(3*5)	AACACCGGTAATAGCACCTACG	60.308	AGAGCTGTCAACGTCCATGTC	60.322	148
CL3185.Contig1_all_480_3	CAGCAGCAGCAGCAG	CAG(3*5)	AACACCGGTAATAGCACCTACG	60.308	GAGAGCTGTCAACGTCCATGT	60.322	149
CL3185.Contig1_all_480_4	CAGCAGCAGCAGCAG	CAG(3*5)	AACACCGGTAATAGCACCTACG	60.308	GTTCACCGCCTTCTTTTCATT	60.477	112
CL3185.Contig1_all_480_5	CAGCAGCAGCAGCAG	CAG(3*5)	AACACCGGTAATAGCACCTACG	60.308	GTTCACCGCCTTCTTTTCATTT	61.652	112
CL3185.Contig2_all_482_3	CAGCAGCAGCAGCAG	CAG(3*5)	ACACCGGTTGAAAGGTTGACT	60.822	AGAGCTGTCAACGTCCATGTC	60.322	126
CL3185.Contig2_all_482_4	CAGCAGCAGCAGCAG	CAG(3*5)	ACACCGGTTGAAAGGTTGACT	60.822	GAGAGCTGTCAACGTCCATGT	60.322	127
CL3223.Contig1_all_484_1	CTCTCTCTCTCTCT	CT(2*7)	TCCTTAGAGGTGGTAGAGCTTGA	59.552	GAGAAGGTTCAAAGCCTCGTG	61.297	131
CL3223.Contig1_all_484_2	CTCTCTCTCTCTCT	CT(2*7)	TCCTTAGAGGTGGTAGAGCTTGA	59.552	AGAAGGTTCAAAGCCTCGTG	59.473	130
CL3223.Contig1_all_484_3	CTCTCTCTCTCTCT	CT(2*7)	CGTCTCCTTAGAGGTGGTAGAGC	60.784	GAGAAGGTTCAAAGCCTCGTG	61.297	135
CL3223.Contig1_all_484_4	CTCTCTCTCTCTCT	CT(2*7)	GCGTCTCCTTAGAGGTGGTAGAG	60.784	GAGAAGGTTCAAAGCCTCGTG	61.297	136
CL3223.Contig1_all_484_5	CTCTCTCTCTCTCT	CT(2*7)	CACGAAGATATTGTGCTTGGTTC	60.891	GAGAAGGTTCAAAGCCTCGTG	61.297	160
CL3231.Contig2_all_486_1	GAGGAGGAGGAGGAG	GAG(3*5)	ATGACGGTGAAGGATTGAGTG	59.981	CCTGCATCATGTCTTCCTCTCTA	60.768	129
CL3231.Contig2_all_486_2	GAGGAGGAGGAGGAG	GAG(3*5)	ATGACGGTGAAGGATTGAGTG	59.981	TGCATCATGTCTTCCTCTCTAAG	58.616	127
CL3231.Contig2_all_486_3	GAGGAGGAGGAGGAG	GAG(3*5)	ATGACGGTGAAGGATTGAGTG	59.981	CTGCATCATGTCTTCCTCTCTAA	58.616	128
CL3231.Contig2_all_486_4	GAGGAGGAGGAGGAG	GAG(3*5)	ATGACGGTGAAGGATTGAGTG	59.981	CTGCATCATGTCTTCCTCTCTAAG	59.565	128
CL3289.Contig1_all_489_1	GGAGGAGGAGGAGGA	GGA(3*5)	GACCTCAGAAGTCTTCGTCGTT	59.923	GTTCCTTAAACGTCTGACCCTG	60.033	144
CL3289.Contig1_all_489_2	GGAGGAGGAGGAGGA	GGA(3*5)	GACCTCAGAAGTCTTCGTCGTT	59.923	GATGGTTCCTTAAACGTCTGACC	61.093	148
CL3289.Contig1_all_489_3	GGAGGAGGAGGAGGA	GGA(3*5)	GACCTCAGAAGTCTTCGTCGTT	59.923	ATGGTTCCTTAAACGTCTGACC	59.393	147
CL3289.Contig1_all_489_4	GGAGGAGGAGGAGGA	GGA(3*5)	TGGTGTACTTTAGGAGACCTCAGA	59.341	GTTCCTTAAACGTCTGACCCTG	60.033	159
CL3289.Contig1_all_489_5	GGAGGAGGAGGAGGA	GGA(3*5)	GACCTCAGAAGTCTTCGTCGTT	59.923	GGTTCCTTAAACGTCTGACCCT	60.742	145
CL3293.Contig2_all_490_1	GTGGTGGTGGTGGTG	GTG(3*5)	ATATTATGGGAGTGAGACAGCGA	60	AGCTCAAGTCACTAAGGTCTCCC	60.306	127
CL3293.Contig2_all_490_2	GTGGTGGTGGTGGTG	GTG(3*5)	ATATTATGGGAGTGAGACAGCGA	60	CAGCTCAAGTCACTAAGGTCTCC	59.578	128
CL3293.Contig2_all_490_3	GTGGTGGTGGTGGTG	GTG(3*5)	ATATTATGGGAGTGAGACAGCGA	60	CCTCAGCTCAAGTCACTAAGGTC	59.578	131
CL3293.Contig2_all_490_4	GTGGTGGTGGTGGTG	GTG(3*5)	ATATTATGGGAGTGAGACAGCGA	60	TCCTCAGCTCAAGTCACTAAGGT	59.578	132
CL3293.Contig2_all_490_5	GTGGTGGTGGTGGTG	GTG(3*5)	TTGCGCTTAATATTATGGGAGTG	60.341	AGCTCAAGTCACTAAGGTCTCCC	60.306	136
CL3351.Contig1_all_495_1	TATATATATATA	TA(2*6)	ATCCATTCACGACAGATTTCAAC	60.243	GTCGACCGAAACGTAGCTCTAA	60.788	130
CL3351.Contig1_all_495_2	TATATATATATA	TA(2*6)	ATCCATTCACGACAGATTTCAAC	60.243	TCGACCGAAACGTAGCTCTAA	60.025	129
CL3351.Contig1_all_495_3	TATATATATATA	TA(2*6)	ATCCATTCACGACAGATTTCAAC	60.243	AAACGTAGCTCTAAGGGCGAG	60.048	122
CL3351.Contig1_all_495_4	TATATATATATA	TA(2*6)	AAACTTACATGATTTGGAAGGGC	60.569	GTCGACCGAAACGTAGCTCTAA	60.788	86
CL3351.Contig1_all_495_5	TATATATATATA	TA(2*6)	ATCCATTCACGACAGATTTCAAC	60.243	ACCGAAACGTAGCTCTAAGGG	59.791	126
CL3472.Contig1_all_516_3	GCTGCTGCTGCTGCT	GCT(3*5)	CTTCTGGATCAGCAGAAGAGAGA	60.274	GAACAGATTCGAATATTCCTCCA	59.455	136
CL3472.Contig1_all_516_5	GCTGCTGCTGCTGCT	GCT(3*5)	CTTCTGGATCAGCAGAAGAGAGA	60.274	TCCTTTGACTCAGAACAGATTCG	60.778	148
CL3492.Contig1_all_517_1	ATATATATATATAT	AT(2*7)	TAAAGTAGTATTGCAACCCGCAT	59.936	GAGTAAAGGAAACTTGGTTGGGT	59.804	126
CL3492.Contig1_all_517_2	ATATATATATATAT	AT(2*7)	TAAAGTAGTATTGCAACCCGCAT	59.936	GATTTATCGGGGAGTAAAGGAAA	59.716	137
CL3492.Contig1_all_517_3	ATATATATATATAT	AT(2*7)	CAGAAACTAGACGAGGGAACGTA	59.827	GAGTAAAGGAAACTTGGTTGGGT	59.804	147
CL3492.Contig1_all_517_4	ATATATATATATAT	AT(2*7)	TACAGAAACTAGACGAGGGAACG	59.827	GAGTAAAGGAAACTTGGTTGGGT	59.804	149
CL3492.Contig1_all_517_5	ATATATATATATAT	AT(2*7)	CGTACAGAAACTAGACGAGGGAA	59.827	GAGTAAAGGAAACTTGGTTGGGT	59.804	151
CL3492.Contig2_all_519_1	ATATATATATATATATAT	AT(2*9)	TGAATAAATTCTGGACAGGTTGG	60.223	GGATTTTGAAGGCACTAGATGG	59.966	138
CL3492.Contig2_all_519_2	ATATATATATATATATAT	AT(2*9)	TGAATAAATTCTGGACAGGTTGG	60.223	GTTGGATTTTGAAGGCACTAGAT	58.707	141
CL3492.Contig2_all_519_3	ATATATATATATATATAT	AT(2*9)	TGAATAAATTCTGGACAGGTTGG	60.223	GTTGTTCGTTGGATTTTGAAGG	60.731	148
CL3492.Contig2_all_519_4	ATATATATATATATATAT	AT(2*9)	TGAATAAATTCTGGACAGGTTGG	60.223	GGTTGTTCGTTGGATTTTGAAG	60.731	149
CL3492.Contig2_all_519_5	ATATATATATATATATAT	AT(2*9)	GAATAAATTCTGGACAGGTTGGC	61.036	GGATTTTGAAGGCACTAGATGG	59.966	137
CL3495.Contig1_all_521_1	TGTGTGTGTGTG	TG(2*6)	TTACGTCCTTTATTGGCTATGGA	59.878	GTTAAGGATCTAGGGGCAAACAC	60.243	128
CL3495.Contig1_all_521_2	TGTGTGTGTGTG	TG(2*6)	TTACGTCCTTTATTGGCTATGGA	59.878	CACTACCCCGTTAAGGATCTAGG	60.248	137
CL3495.Contig1_all_521_3	TGTGTGTGTGTG	TG(2*6)	TACGTCCTTTATTGGCTATGGAG	59.549	GTTAAGGATCTAGGGGCAAACAC	60.243	127
CL3495.Contig1_all_521_4	TGTGTGTGTGTG	TG(2*6)	TACGTCCTTTATTGGCTATGGAG	59.549	CACTACCCCGTTAAGGATCTAGG	60.248	136
CL3549.Contig1_all_525_1	ACACACACACAC	AC(2*6)	TGACGTTAAAAAGGGTCGTATTC	59.445	CTTCCCTCTCATGAAGACCATAA	59.601	144
CL3549.Contig1_all_525_2	ACACACACACAC	AC(2*6)	GAGAAAGTTTTTCCTCTTCTCGC	60.018	ATTCCTTCCTTCTGCTACTGCTG	61.24	158
CL3549.Contig1_all_525_3	ACACACACACAC	AC(2*6)	TGACGTTAAAAAGGGTCGTATTC	59.445	GACGACACTATTCCTTCCTTCTG	59.291	98
CL3549.Contig1_all_525_4	ACACACACACAC	AC(2*6)	GAGAAAGTTTTTCCTCTTCTCGC	60.018	TATTCCTTCCTTCTGCTACTGCT	58.75	159
CL3549.Contig1_all_525_5	ACACACACACAC	AC(2*6)	GAGAAAGTTTTTCCTCTTCTCGC	60.018	CTATTCCTTCCTTCTGCTACTGC	58.75	160
CL357.Contig1_all_56_1	CAGCAGCAGCAGCAG	CAG(3*5)	GTCTGGACTAACTCAGGGGAAAT	59.888	GCTGATGACTCTGTTGCTTCTCT	60.21	149
CL357.Contig1_all_56_2	CAGCAGCAGCAGCAG	CAG(3*5)	GTCTGGACTAACTCAGGGGAAAT	59.888	AGCTGATGACTCTGTTGCTTCTC	60.21	150
CL357.Contig1_all_56_3	CAGCAGCAGCAGCAG	CAG(3*5)	TAGTCCTCCTCATGTCTCCAGTC	59.754	TGTTGAAGCTGTAGTGACGGTAA	59.858	141
CL357.Contig1_all_56_4	CAGCAGCAGCAGCAG	CAG(3*5)	GTCTGGACTAACTCAGGGGAAAT	59.888	AAGCTGATGACTCTGTTGCTTCT	59.718	151
CL357.Contig1_all_56_5	CAGCAGCAGCAGCAG	CAG(3*5)	GTCTGGACTAACTCAGGGGAAAT	59.888	TGATGACTCTGTTGCTTCTCTTG	59.671	147
CL360.Contig1_all_59_3	AGAGAGAGAGAGAG	AG(2*7)	GAGAAGTCTAATGCGAAGAGCTG	59.818	ATAAAACGGTTTCTTTTTCCGTG	60.574	99
CL360.Contig1_all_59_5	AGAGAGAGAGAGAG	AG(2*7)	GAGAAGTCTAATGCGAAGAGCTG	59.818	AATAAAACGGTTTCTTTTTCCGT	59.373	100
CL3666.Contig3_all_535_1	ACACACACACAC	AC(2*6)	TCGTTCTACGTTTATGCAACTCA	59.829	TGGCGTAAGAGGGAGAGTAAGAT	60.613	158
CL3666.Contig3_all_535_2	ACACACACACAC	AC(2*6)	CCTCGTTCTACGTTTATGCAACT	59.736	TGGCGTAAGAGGGAGAGTAAGAT	60.613	160
CL3666.Contig3_all_535_3	ACACACACACAC	AC(2*6)	TCGTTCTACGTTTATGCAACTCA	59.829	CGTAAGAGGGAGAGTAAGATCGC	60.735	155
CL3666.Contig3_all_535_4	ACACACACACAC	AC(2*6)	TCGTTCTACGTTTATGCAACTCA	59.829	GCGTAAGAGGGAGAGTAAGATCG	60.735	156
CL3666.Contig3_all_535_5	ACACACACACAC	AC(2*6)	TCGTTCTACGTTTATGCAACTCA	59.829	CTTGGCGTAAGAGGGAGAGTAAG	60.754	160
CL3704.Contig1_all_540_1	CACACACACACACA	CA(2*7)	AACGCCTAGGGTAGTTGTAGTCC	59.967	AGCAACATGGTATGAAATGGTTT	59.664	81
CL3704.Contig1_all_540_5	CACACACACACACA	CA(2*7)	AACGCCTAGGGTAGTTGTAGTCC	59.967	TCTAGCAACATGGTATGAAATGG	59.023	84
CL3764.Contig3_all_543_1	TGCTGCTGCTGCTGCTGC	TGC(3*6)	GACGTGACTTGATGGATCCTG	60.526	ATCAACTCCGTCTTCCAGTTGTA	60.047	101
CL3764.Contig3_all_543_2	TGCTGCTGCTGCTGCTGC	TGC(3*6)	GACGTGACTTGATGGATCCTG	60.526	CAACTCCGTCTTCCAGTTGTAGT	59.728	99
CL3764.Contig3_all_543_3	TGCTGCTGCTGCTGCTGC	TGC(3*6)	GACGTGACTTGATGGATCCTG	60.526	ATTCTGAGTTTCCTCAGCGTCTA	59.556	135
CL3764.Contig3_all_543_4	TGCTGCTGCTGCTGCTGC	TGC(3*6)	GACGTGACTTGATGGATCCTG	60.526	TTCTGAGGGATTCTGAGTTTCCT	60.591	144
CL3764.Contig3_all_543_5	TGCTGCTGCTGCTGCTGC	TGC(3*6)	GACGTGACTTGATGGATCCTG	60.526	TCAACTCCGTCTTCCAGTTGTAG	60.696	100
CL3807.Contig1_all_550_1	TACTACTACTACTACTAC	TAC(3*6)	ATTTAGTGGTTGGTTGGTTGATG	60.028	CAACCAGGAGTAGTGGTATTGCT	59.595	136
CL3807.Contig1_all_550_2	TACTACTACTACTACTAC	TAC(3*6)	ATTTAGTGGTTGGTTGGTTGATG	60.028	AGCAACCAGGAGTAGTGGTATTG	59.595	138
CL3807.Contig1_all_550_3	TACTACTACTACTACTAC	TAC(3*6)	ACGTACAATGCTGGTTATTGCTT	59.971	CAACCAGGAGTAGTGGTATTGCT	59.595	160
CL3807.Contig1_all_550_4	TACTACTACTACTACTAC	TAC(3*6)	TGCTTTATTTAGTGGTTGGTTGG	60.269	CAACCAGGAGTAGTGGTATTGCT	59.595	142
CL3807.Contig1_all_550_5	TACTACTACTACTACTAC	TAC(3*6)	TGCTTTATTTAGTGGTTGGTTGG	60.269	AGCAACCAGGAGTAGTGGTATTG	59.595	144
CL3807.Contig2_all_551_1	TACTACTACTACTACTAC	TAC(3*6)	TACATAATACATACGGCAATGCG	59.797	CAACCAGGAGTAGTGGTATTGCT	59.595	155
CL3807.Contig2_all_551_2	TACTACTACTACTACTAC	TAC(3*6)	TACATAATACATACGGCAATGCG	59.797	AGCAACCAGGAGTAGTGGTATTG	59.595	157
CL3807.Contig2_all_551_3	TACTACTACTACTACTAC	TAC(3*6)	ACATCCCTTCCTTTCATCCTATT	59.252	CAACCAGGAGTAGTGGTATTGCT	59.595	101
CL3807.Contig2_all_551_4	TACTACTACTACTACTAC	TAC(3*6)	ACATCCCTTCCTTTCATCCTATT	59.252	AGCAACCAGGAGTAGTGGTATTG	59.595	103
CL3807.Contig2_all_551_5	TACTACTACTACTACTAC	TAC(3*6)	AACATCCCTTCCTTTCATCCTAT	59.252	CAACCAGGAGTAGTGGTATTGCT	59.595	102
CL3810.Contig1_all_552_1	CACACACACACA	CA(2*6)	GGATGATATGATGTCTGGACCTG	60.593	GATCAGAAATGAAGAGGCATCAC	60.096	141
CL3810.Contig1_all_552_2	CACACACACACA	CA(2*6)	GGATGATATGATGTCTGGACCTG	60.593	AGAAATGAAGAGGCATCACACTC	59.771	137
CL3810.Contig1_all_552_3	CACACACACACA	CA(2*6)	GATGATATGATGTCTGGACCTGC	60.737	GATCAGAAATGAAGAGGCATCAC	60.096	140
CL3810.Contig1_all_552_4	CACACACACACA	CA(2*6)	GGATGATATGATGTCTGGACCTG	60.593	TCACACTCAGCCAATAAAAATGA	59.639	122
CL3810.Contig1_all_552_5	CACACACACACA	CA(2*6)	GATGATATGATGTCTGGACCTGC	60.737	AGAAATGAAGAGGCATCACACTC	59.771	136
CL3811.Contig1_all_553_1	ATATATATATATAT	AT(2*7)	TATAATTCCATTCTCCACACCCA	60.426	TTAACCTGGCTTTGTGTCATAGG	60.4	103
CL3811.Contig1_all_553_2	ATATATATATATAT	AT(2*7)	TATAATTCCATTCTCCACACCCA	60.426	GCCTCTTTTATTTAACCTGGCTT	59.259	114
CL3811.Contig1_all_553_3	ATATATATATATAT	AT(2*7)	TTTACAGCTACCATGTCAAAGCA	59.829	GGTGTGTCTGTCCCGATTTTAT	60.117	145
CL3811.Contig1_all_553_4	ATATATATATATAT	AT(2*7)	TATAATTCCATTCTCCACACCCA	60.426	CTTTCTGAGGCTAGTGTTGCGTA	60.945	160
CL3811.Contig1_all_553_5	ATATATATATATAT	AT(2*7)	ATGTCAAAGCACAGTCGTGATAA	59.691	CTTTGTGTCATAGGACAAGCGAC	61.075	159
CL3812.Contig1_all_554_1	GCAGCAGCAGCAGCA	GCA(3*5)	AGCTTGTGGTAGTGACTTCATGC	60.734	CGTACTTGTACGTGACGAGACCT	60.644	159
CL3812.Contig1_all_554_2	GCAGCAGCAGCAGCA	GCA(3*5)	GTATCGAGCTCTCAAGGGGATAA	60.915	CGTACTTGTACGTGACGAGACCT	60.644	84
CL3812.Contig1_all_554_3	GCAGCAGCAGCAGCA	GCA(3*5)	AAAATCGTATCGAGCTCTCAAGG	61.061	CGTACTTGTACGTGACGAGACCT	60.644	90
CL3812.Contig1_all_554_4	GCAGCAGCAGCAGCA	GCA(3*5)	AAATCGTATCGAGCTCTCAAGG	59.877	CGTACTTGTACGTGACGAGACCT	60.644	89
CL3812.Contig1_all_554_5	GCAGCAGCAGCAGCA	GCA(3*5)	TATCGAGCTCTCAAGGGGATAA	60.184	CGTACTTGTACGTGACGAGACCT	60.644	83
CL3829.Contig2_all_555_1	CTGCTGCTGCTGCTG	CTG(3*5)	TTGGTCTAGTTGTTGCTTCTGGT	60.212	ATTACCGAATCCAGCATCACTT	59.862	146
CL3829.Contig2_all_555_2	CTGCTGCTGCTGCTG	CTG(3*5)	GTTGGTCTAGTTGTTGCTTCTGG	60.212	ATTACCGAATCCAGCATCACTT	59.862	147
CL3829.Contig2_all_555_3	CTGCTGCTGCTGCTG	CTG(3*5)	GTCGTTGGTCTAGTTGTTGCTTC	60.219	ATTACCGAATCCAGCATCACTT	59.862	150
CL3829.Contig2_all_555_4	CTGCTGCTGCTGCTG	CTG(3*5)	GTCTAGTTGTTGCTTCTGGTGGT	59.734	ATTACCGAATCCAGCATCACTT	59.862	143
CL3829.Contig2_all_555_5	CTGCTGCTGCTGCTG	CTG(3*5)	TCGTTGGTCTAGTTGTTGCTTCT	60.341	ATTACCGAATCCAGCATCACTT	59.862	149
CL3879.Contig1_all_558_1	TATTATTATTATTAT	TAT(3*5)	AAAAAGGGTATGATTTTTCCCAA	59.948	TCGGTCATGGATCAAAATAGAAC	60.197	140
CL3879.Contig1_all_558_2	TATTATTATTATTAT	TAT(3*5)	AAAAAGGGTATGATTTTTCCCAA	59.948	ATTCGGTCATGGATCAAAATAGA	59.693	142
CL3879.Contig1_all_558_3	TATTATTATTATTAT	TAT(3*5)	AAACGACCTACAATCATGCTGAC	60.427	TAGTGAAGCAGGGAGCTAATGTC	59.926	127
CL3879.Contig1_all_558_4	TATTATTATTATTAT	TAT(3*5)	GGTGAAAAAGAAACGACCTACAA	59.569	TAGTGAAGCAGGGAGCTAATGTC	59.926	137
CL3879.Contig1_all_559_1	CAAACCAAACCAAACCAAACCAAAC	CAAAC(5*5)	GACATTAGCTCCCTGCTTCACTA	59.926	TCACCTTCGTAGTTTATGCCATT	59.912	151
CL3879.Contig1_all_559_2	CAAACCAAACCAAACCAAACCAAAC	CAAAC(5*5)	GACATTAGCTCCCTGCTTCACTA	59.926	TTATGCCATTGTACCGAAGGTAG	60.257	138
CL3879.Contig1_all_559_4	CAAACCAAACCAAACCAAACCAAAC	CAAAC(5*5)	CTAGCACACGTGAGATACACCAC	59.739	TCACCTTCGTAGTTTATGCCATT	59.912	131
CL3879.Contig1_all_559_5	CAAACCAAACCAAACCAAACCAAAC	CAAAC(5*5)	ACTAGCACACGTGAGATACACCA	59.739	TCACCTTCGTAGTTTATGCCATT	59.912	132
CL3905.Contig1_all_566_1	AGAGAGAGAGAGAGAGAG	AG(2*9)	AAGCACACTTTCCTCGACAATAC	59.709	ATAGCGTCAAGTCTCCTAGCCAT	60.64	111
CL3905.Contig1_all_566_2	AGAGAGAGAGAGAGAGAG	AG(2*9)	AAGCACACTTTCCTCGACAATAC	59.709	ATAGGTGTGTTTTGAGGTCATCC	59.272	158
CL3905.Contig1_all_566_3	AGAGAGAGAGAGAGAGAG	AG(2*9)	AAGCACACTTTCCTCGACAATAC	59.709	ACGATAGCGTCAAGTCTCCTAGC	61.268	114
CL3905.Contig1_all_566_4	AGAGAGAGAGAGAGAGAG	AG(2*9)	AAGCACACTTTCCTCGACAATAC	59.709	TAGCGTCAAGTCTCCTAGCCAT	60.413	110
CL3905.Contig1_all_566_5	AGAGAGAGAGAGAGAGAG	AG(2*9)	AAGCACACTTTCCTCGACAATAC	59.709	ATAGCGTCAAGTCTCCTAGCCA	60.413	111
CL3926.Contig1_all_567_1	GCTGCTGCTGCTGCT	GCT(3*5)	GAGGAAGAGGAAGAAATGCTTGT	60.248	CTGGATCTGTAGATGCATGTTGG	61.8	150
CL3926.Contig1_all_567_2	GCTGCTGCTGCTGCT	GCT(3*5)	GAGGAAGAGGAAGAAATGCTTGT	60.248	CCTGGATCTGTAGATGCATGTTG	61.8	151
CL3926.Contig1_all_567_3	GCTGCTGCTGCTGCT	GCT(3*5)	GAGGAAGAGGAAGAAATGCTTGT	60.248	ATCTGTAGATGCATGTTGGGCT	60.904	146
CL3926.Contig1_all_567_4	GCTGCTGCTGCTGCT	GCT(3*5)	GAGGAAGAGGAAGAAATGCTTGT	60.248	TGGATCTGTAGATGCATGTTGG	60.914	149
CL3926.Contig1_all_567_5	GCTGCTGCTGCTGCT	GCT(3*5)	GAAGAGGAAGAAATGCTTGTGAG	59.535	CTGGATCTGTAGATGCATGTTGG	61.8	147
CL3947.Contig2_all_571_1	GCGGCGGCGGCGGCG	GCG(3*5)	GGAAGTTTTGACAAGAAGGGAAC	60.366	TCTTCTTGAGTATAGCCGAGGTC	59.059	155
CL3947.Contig2_all_571_2	GCGGCGGCGGCGGCG	GCG(3*5)	GGAAGTTTTGACAAGAAGGGAAC	60.366	ACGCTTCTTCTTGAGTATAGCCG	61.221	160
CL3947.Contig2_all_571_3	GCGGCGGCGGCGGCG	GCG(3*5)	GGAAGTTTTGACAAGAAGGGAAC	60.366	CTTCTTCTTGAGTATAGCCGAGG	58.748	157
CL3947.Contig2_all_571_4	GCGGCGGCGGCGGCG	GCG(3*5)	GGAAGTTTTGACAAGAAGGGAAC	60.366	TTCTTCTTGAGTATAGCCGAGGTC	60.268	156
CL3947.Contig2_all_571_5	GCGGCGGCGGCGGCG	GCG(3*5)	GGAAGTTTTGACAAGAAGGGAAC	60.366	TCTTGAGTATAGCCGAGGTCGT	60.282	152
CL3948.Contig2_all_572_1	TGCTGCTGCTGCTGC	TGC(3*5)	AGTGCGATATTTCCAGAGTCCTT	60.498	GGGGTCACCAAGAGGTAGTAGAC	60.286	90
CL3948.Contig2_all_572_2	TGCTGCTGCTGCTGC	TGC(3*5)	AAGTGCGATATTTCCAGAGTCCT	60.498	GGGGTCACCAAGAGGTAGTAGAC	60.286	91
CL3948.Contig2_all_572_3	TGCTGCTGCTGCTGC	TGC(3*5)	AGTGCGATATTTCCAGAGTCCTT	60.498	AGGGGTCACCAAGAGGTAGTAGA	60.406	91
CL3948.Contig2_all_572_4	TGCTGCTGCTGCTGC	TGC(3*5)	AAGTGCGATATTTCCAGAGTCCT	60.498	AGGGGTCACCAAGAGGTAGTAGA	60.406	92
CL3948.Contig2_all_572_5	TGCTGCTGCTGCTGC	TGC(3*5)	GAAAGTGCGATATTTCCAGAGTC	59.281	GGGGTCACCAAGAGGTAGTAGAC	60.286	93
CL3964.Contig1_all_573_1	CAGCAGCAGCAGCAG	CAG(3*5)	CTCACAGGGTCTTCTCCTAGTGG	61.55	GAACTCATGTTCACCCCAGAAG	60.912	101
CL3964.Contig1_all_573_2	CAGCAGCAGCAGCAG	CAG(3*5)	CTCACAGGGTCTTCTCCTAGTGG	61.55	GACATTGCCTCCAGATGAACTC	61.029	117
CL3964.Contig1_all_573_3	CAGCAGCAGCAGCAG	CAG(3*5)	TCACAGGGTCTTCTCCTAGTGG	60.671	GAACTCATGTTCACCCCAGAAG	60.912	100
CL3964.Contig1_all_573_4	CAGCAGCAGCAGCAG	CAG(3*5)	CTCACAGGGTCTTCTCCTAGTGG	61.55	GAACTCATGTTCACCCCAGAA	59.958	101
CL3964.Contig1_all_573_5	CAGCAGCAGCAGCAG	CAG(3*5)	GCTCACAGGGTCTTCTCCTAGTG	61.688	GAACTCATGTTCACCCCAGAAG	60.912	102
CL3977.Contig1_all_574_1	GCAGCAGCAGCAGCA	GCA(3*5)	CTACACGAATACCAACACCAACA	59.836	GGGTAGTAAGCTCTTCGGTCG	60.268	152
CL3977.Contig1_all_574_2	GCAGCAGCAGCAGCA	GCA(3*5)	CTACACGAATACCAACACCAACA	59.836	CGGGTAGTAAGCTCTTCGGTC	60.268	153
CL3977.Contig1_all_574_3	GCAGCAGCAGCAGCA	GCA(3*5)	CCCTCACAACAATAATCTTCACC	59.755	GGGTAGTAAGCTCTTCGGTCG	60.268	126
CL3977.Contig1_all_574_4	GCAGCAGCAGCAGCA	GCA(3*5)	CCCTCACAACAATAATCTTCACC	59.755	CGGGTAGTAAGCTCTTCGGTC	60.268	127
CL3977.Contig1_all_574_5	GCAGCAGCAGCAGCA	GCA(3*5)	TACACGAATACCAACACCAACAC	59.707	GGGTAGTAAGCTCTTCGGTCG	60.268	151
CL4048.Contig1_all_581_1	CTGCTGCTGCTGCTG	CTG(3*5)	CCTCTTGCTCCTCGACCAT	60.356	GCATTTACAGCATCAGTTACACG	59.725	116
CL4048.Contig1_all_581_2	CTGCTGCTGCTGCTG	CTG(3*5)	CCTCTTGCTCCTCGACCAT	60.356	TACAGCATCAGTTACACGAGCAG	60.508	111
CL4048.Contig1_all_581_3	CTGCTGCTGCTGCTG	CTG(3*5)	CCTCTTGCTCCTCGACCAT	60.356	TTTACAGCATCAGTTACACGAGC	59.482	113
CL4048.Contig1_all_581_4	CTGCTGCTGCTGCTG	CTG(3*5)	CCTCTTGCTCCTCGACCAT	60.356	TTACAGCATCAGTTACACGAGCA	60.865	112
CL4048.Contig1_all_581_5	CTGCTGCTGCTGCTG	CTG(3*5)	CCTCTTGCTCCTCGACCAT	60.356	ACACCAGCATTTACAGCATCAGT	60.975	122
CL426.Contig1_all_72_1	TTCTTCTTCTTCTTCTTC	TTC(3*6)	ACCTTCCCCTGCTCTCCTT	60.201	CAACCAAAGATTTGGAAAACAAG	59.9	154
CL426.Contig1_all_72_2	TTCTTCTTCTTCTTCTTC	TTC(3*6)	GTAATCAGGTTATTCTCGTTCGC	59.2	ACACTATCTCGGGCAGAGGTG	61.611	160
CL426.Contig1_all_72_3	TTCTTCTTCTTCTTCTTC	TTC(3*6)	GTAATCAGGTTATTCTCGTTCGC	59.2	CACTATCTCGGGCAGAGGTG	60.812	159
CL426.Contig1_all_72_4	TTCTTCTTCTTCTTCTTC	TTC(3*6)	GGTAATCAGGTTATTCTCGTTCG	59.07	CACTATCTCGGGCAGAGGTG	60.812	160
CL426.Contig1_all_72_5	TTCTTCTTCTTCTTCTTC	TTC(3*6)	ACCTTCCCCTGCTCTCCTT	60.201	AACCAAAGATTTGGAAAACAAGC	60.698	153
CL542.Contig1_all_91_1	ACACACACACACACACAC	AC(2*9)	CCATTCTTCTATGACGAACCATC	59.849	TTTTTCGTTGTGTGTTGTGTTGT	60.386	159
CL542.Contig1_all_91_2	ACACACACACACACACAC	AC(2*9)	CGTTCAGTAACCTCAGACACACA	60.258	CTGCATAATGTTGCTTTCGTTTT	60.519	93
CL542.Contig1_all_91_3	ACACACACACACACACAC	AC(2*9)	CGGACTATTCGTCGTTTTTGTAA	60.391	TTTTTCGTTGTGTGTTGTGTTGT	60.386	131
CL542.Contig1_all_91_4	ACACACACACACACACAC	AC(2*9)	CGGACTATTCGTCGTTTTTGTAA	60.391	CTGCATAATGTTGCTTTCGTTTT	60.519	151
CL542.Contig1_all_91_5	ACACACACACACACACAC	AC(2*9)	GAAATTACTGGAAATCGAACCGT	60.569	TTTTTCGTTGTGTGTTGTGTTGT	60.386	108
CL600.Contig2_all_96_1	TGTTGTTGTTGTTGTTGT	TGT(3*6)	CTTTCCTCCCCTTCCTGTTTAG	60.45	AAAGACCCCTATGCACTGTGAG	60.548	156
CL600.Contig2_all_96_2	TGTTGTTGTTGTTGTTGT	TGT(3*6)	CTTTCCTCCCCTTCCTGTTTAG	60.45	AAAAGACCCCTATGCACTGTGAG	61.742	157
CL600.Contig2_all_96_3	TGTTGTTGTTGTTGTTGT	TGT(3*6)	CTTTCCTCCCCTTCCTGTTTAG	60.45	CCTATGCACTGTGAGGTGATCT	59.236	149
CL600.Contig2_all_96_4	TGTTGTTGTTGTTGTTGT	TGT(3*6)	CTTTCCTCCCCTTCCTGTTTAG	60.45	AAAAGACCCCTATGCACTGTGA	60.904	157
CL600.Contig2_all_96_5	TGTTGTTGTTGTTGTTGT	TGT(3*6)	CTTTCCTCCCCTTCCTGTTTAG	60.45	CCCTATGCACTGTGAGGTGAT	60.005	150
CL616.Contig1_all_106_3	AGCAGCAGCAGCAGC	AGC(3*5)	CTCAAAGGCATGAAGGGTAAAG	60.122	GAAAAGTAAAGGCGTTTTTAGCG	60.594	112
CL616.Contig1_all_106_4	AGCAGCAGCAGCAGC	AGC(3*5)	CTCAAAGGCATGAAGGGTAAAG	60.122	GGTGAGGAGCAGAAAAGTAAAGG	60.623	123
CL616.Contig1_all_106_5	AGCAGCAGCAGCAGC	AGC(3*5)	CTCAAAGGCATGAAGGGTAAAG	60.122	GTGAGGAGCAGAAAAGTAAAGGC	60.753	122
CL619.Contig3_all_110_1	GGAGGAGGAGGAGGAGGAGGAGGA	GGA(3*8)	AACCCATAGATGTTGGAGAGGAC	60.6	ATGAACCATCGACTCCCTGTT	60.761	147
CL619.Contig3_all_110_2	GGAGGAGGAGGAGGAGGAGGAGGA	GGA(3*8)	AACCCATAGATGTTGGAGAGGAC	60.6	GATGAACCATCGACTCCCTGT	61.307	148
CL619.Contig3_all_110_3	GGAGGAGGAGGAGGAGGAGGAGGA	GGA(3*8)	AACCCATAGATGTTGGAGAGGA	59.827	ATGAACCATCGACTCCCTGTT	60.761	147
CL619.Contig3_all_110_4	GGAGGAGGAGGAGGAGGAGGAGGA	GGA(3*8)	AACCCATAGATGTTGGAGAGGAC	60.6	GATGAACCATCGACTCCCTG	60.475	148
CL619.Contig3_all_110_5	GGAGGAGGAGGAGGAGGAGGAGGA	GGA(3*8)	ATAGATGTTGGAGAGGACGGAGA	61.343	ATGAACCATCGACTCCCTGTT	60.761	142
CL747.Contig1_all_121_1	CAGCAGCAGCAGCAGCAG	CAG(3*6)	CGAGGACATAGATCGATACGG	59.56	AAGGGCTACTCTCTCCTCAGGTA	59.922	154
CL747.Contig1_all_121_2	CAGCAGCAGCAGCAGCAG	CAG(3*6)	CCGAGGACATAGATCGATACG	59.56	AAGGGCTACTCTCTCCTCAGGTA	59.922	155
CL747.Contig1_all_121_3	CAGCAGCAGCAGCAGCAG	CAG(3*6)	CGAGGACATAGATCGATACGG	59.56	GCTACTCTCTCCTCAGGTACGGT	60.326	150
CL747.Contig1_all_121_4	CAGCAGCAGCAGCAGCAG	CAG(3*6)	CCGAGGACATAGATCGATACG	59.56	GCTACTCTCTCCTCAGGTACGGT	60.326	151
CL747.Contig1_all_121_5	CAGCAGCAGCAGCAGCAG	CAG(3*6)	GAGGACATAGATCGATACGGC	58.637	AAGGGCTACTCTCTCCTCAGGTA	59.922	153
CL841.Contig2_all_144_1	TGATGGTGATGGTGATGGTGATGG	TGATGG(6*4)	TCTTCAGGAAGAACGATTACGTC	59.776	GTACTCGTGATCAACCAAGGAAC	59.921	146
CL841.Contig2_all_144_2	TGATGGTGATGGTGATGGTGATGG	TGATGG(6*4)	CCAGTCTTCAGGAAGAACGATTA	59.77	GTACTCGTGATCAACCAAGGAAC	59.921	150
CL841.Contig2_all_144_3	TGATGGTGATGGTGATGGTGATGG	TGATGG(6*4)	CAGGAAGAACGATTACGTCAAAA	60.506	GTACTCGTGATCAACCAAGGAAC	59.921	142
CL841.Contig2_all_144_4	TGATGGTGATGGTGATGGTGATGG	TGATGG(6*4)	TCTTCAGGAAGAACGATTACGTC	59.776	ATTCGTACTCGTGATCAACCAAG	60.419	150
CL841.Contig2_all_144_5	TGATGGTGATGGTGATGGTGATGG	TGATGG(6*4)	CCAGTCTTCAGGAAGAACGATTA	59.77	ATTCGTACTCGTGATCAACCAAG	60.419	154
CL846.Contig1_all_145_1	AGAGAGAGAGAG	AG(2*6)	AGGCGCTAGGGGTTATAATAGTG	59.924	CTTTACGATGAGGGAGATCTGTG	60.137	102
CL846.Contig1_all_145_2	AGAGAGAGAGAG	AG(2*6)	GCGCTAGGGGTTATAATAGTGGT	59.813	CTTTACGATGAGGGAGATCTGTG	60.137	100
CL846.Contig1_all_145_3	AGAGAGAGAGAG	AG(2*6)	AGGCGCTAGGGGTTATAATAGTG	59.924	TTGATAAACGCTTTACGATGAGG	60.482	112
CL846.Contig1_all_145_4	AGAGAGAGAGAG	AG(2*6)	GCGCTAGGGGTTATAATAGTGGT	59.813	ATAGGCCCCAGACATTGATAAAC	60.438	124
CL846.Contig1_all_145_5	AGAGAGAGAGAG	AG(2*6)	GCGCTAGGGGTTATAATAGTGGT	59.813	TTGATAAACGCTTTACGATGAGG	60.482	110
CL938.Contig2_all_154_1	ACTACTACTACTACT	ACT(3*5)	TCAGTCGATTTCTGAAGCATACA	59.897	AAAAGAAAAATCGCGAATAAAGG	59.988	137
CL938.Contig2_all_154_2	ACTACTACTACTACT	ACT(3*5)	TTTTCAGTCGATTTCTGAAGCAT	60.25	AAAAGAAAAATCGCGAATAAAGG	59.988	140
CL938.Contig2_all_154_3	ACTACTACTACTACT	ACT(3*5)	TCAGTCGATTTCTGAAGCATACA	59.897	ACCATCTGTGTGCTACTTCTGCT	60.378	93
CL938.Contig2_all_154_4	ACTACTACTACTACT	ACT(3*5)	TCAGTCGATTTCTGAAGCATACA	59.897	GACGAGACGGAAAAAGAAAAATC	60.448	148
CL938.Contig2_all_154_5	ACTACTACTACTACT	ACT(3*5)	AAAGCAGCAGGAACCTCTAAGAT	59.934	GAGGCGGGAAATCTAGTAGACAC	60.498	159
CL972.Contig1_all_167_1	CTGCTGCTGCTGCTG	CTG(3*5)	CTAAGCACCCCAATAAACAAATG	59.79	ATGATGGAAGGGTGTGTTTTATG	59.994	100
CL972.Contig1_all_167_2	CTGCTGCTGCTGCTG	CTG(3*5)	CTAAGCACCCCAATAAACAAATG	59.79	CATGAACAATATTGGAGTTGGGT	59.994	144
CL972.Contig1_all_167_3	CTGCTGCTGCTGCTG	CTG(3*5)	AACATCAACATCTCATTGGTGTG	59.772	ATGATGGAAGGGTGTGTTTTATG	59.994	135
CL972.Contig1_all_167_4	CTGCTGCTGCTGCTG	CTG(3*5)	CTAAGCACCCCAATAAACAAATG	59.79	GGAAGGGTGTGTTTTATGTTTGA	60.136	95
CL972.Contig1_all_167_5	CTGCTGCTGCTGCTG	CTG(3*5)	AACATCAACATCTCATTGGTGTG	59.772	GGAAGGGTGTGTTTTATGTTTGA	60.136	130
CL978.Contig1_all_168_1	AGAGAGAGAGAGAGAGAG	AG(2*9)	TTGAGAGCTCTTCGTGAAAGTTG	61.064	GTGGATATAGGCAATCATTGAGC	59.848	147
CL978.Contig1_all_168_2	AGAGAGAGAGAGAGAGAG	AG(2*9)	TGAGAGCTCTTCGTGAAAGTTG	59.797	GTGGATATAGGCAATCATTGAGC	59.848	146
CL978.Contig1_all_168_3	AGAGAGAGAGAGAGAGAG	AG(2*9)	TTGAGAGCTCTTCGTGAAAGTTG	61.064	ATAGGCAATCATTGAGCTTTTTG	59.657	141
CL978.Contig1_all_168_4	AGAGAGAGAGAGAGAGAG	AG(2*9)	TGAGAGCTCTTCGTGAAAGTTG	59.797	ATAGGCAATCATTGAGCTTTTTG	59.657	140
CL978.Contig1_all_168_5	AGAGAGAGAGAGAGAGAG	AG(2*9)	TTGAGAGCTCTTCGTGAAAGTTG	61.064	AGCCAAGTACGTGTGGATATAGG	59.467	159
CL990.Contig3_all_171_1	ATATATATATATATAT	AT(2*8)	CTTTAAGGGTCTGGACCAAAGAG	60.493	GAAAATCAAGCTTTCGAGGTGTA	59.786	147
CL990.Contig3_all_171_2	ATATATATATATATAT	AT(2*8)	TACTTGATCCCAACCAGTGCTAC	60.419	GTAAAAACGAGCAAGGGTTCATT	60.715	122
CL990.Contig3_all_171_3	ATATATATATATATAT	AT(2*8)	CCAACCAGTGCTACATATGCTTT	60.427	GTAAAAACGAGCAAGGGTTCATT	60.715	113
CL990.Contig3_all_171_4	ATATATATATATATAT	AT(2*8)	CTTTAAGGGTCTGGACCAAAGAG	60.493	GTAAAAACGAGCAAGGGTTCATT	60.715	94
CL990.Contig3_all_171_5	ATATATATATATATAT	AT(2*8)	CTACTTGATCCCAACCAGTGCTA	60.539	GTAAAAACGAGCAAGGGTTCATT	60.715	123
CL998.Contig1_all_172_1	TGTGTGTGTGTG	TG(2*6)	CAGATGACGGGAAGTAGATTGTC	60.012	AGGCAGTCACCATATACATTGCT	59.933	149
CL998.Contig1_all_172_2	TGTGTGTGTGTG	TG(2*6)	GACAGATGACGGGAAGTAGATTG	60.012	AGGCAGTCACCATATACATTGCT	59.933	151
CL998.Contig1_all_172_3	TGTGTGTGTGTG	TG(2*6)	CAGATGACGGGAAGTAGATTGTC	60.012	GGCAGTCACCATATACATTGCTT	60.277	148
CL998.Contig1_all_172_4	TGTGTGTGTGTG	TG(2*6)	GACAGATGACGGGAAGTAGATTG	60.012	GGCAGTCACCATATACATTGCTT	60.277	150
CL998.Contig1_all_172_5	TGTGTGTGTGTG	TG(2*6)	GCCATGAGTTGAGTTTGAGTAGC	60.317	ATCATACGAGCCCATTACACATC	60.116	159
Unigene1014_all_665_1	AGAGAGAGAGAG	AG(2*6)	TTGTATACATAGTGGGTCCAGGG	60.008	ACTAATTTGTCGAGTTGGACAGC	59.709	152
Unigene1014_all_665_2	AGAGAGAGAGAG	AG(2*6)	TTGTATACATAGTGGGTCCAGGG	60.008	ACTGGGACTAATTTGTCGAGTTG	59.573	158
Unigene1014_all_665_3	AGAGAGAGAGAG	AG(2*6)	TGTATACATAGTGGGTCCAGGGT	59.535	ACTAATTTGTCGAGTTGGACAGC	59.709	151
Unigene1014_all_665_4	AGAGAGAGAGAG	AG(2*6)	TGTATACATAGTGGGTCCAGGGT	59.535	ACTGGGACTAATTTGTCGAGTTG	59.573	157
Unigene1014_all_665_5	AGAGAGAGAGAG	AG(2*6)	TTGTATACATAGTGGGTCCAGGG	60.008	GGGACTAATTTGTCGAGTTGGA	60.352	155
Unigene10242_all_1092_1	CTGCTGCTGCTGCTG	CTG(3*5)	TGCATATGCTCTTGTTGAGTAGG	59.438	CTGCGACAGATAGAAGCCATTC	61.265	133
Unigene10242_all_1092_2	CTGCTGCTGCTGCTG	CTG(3*5)	TGCATATGCTCTTGTTGAGTAGG	59.438	TGCGACAGATAGAAGCCATTC	60.367	132
Unigene10242_all_1092_3	CTGCTGCTGCTGCTG	CTG(3*5)	TATGCTCTTGTTGAGTAGGTGCC	60.675	CTGCGACAGATAGAAGCCATTC	61.265	129
Unigene10242_all_1092_4	CTGCTGCTGCTGCTG	CTG(3*5)	TATGCTCTTGTTGAGTAGGTGCC	60.675	TGCGACAGATAGAAGCCATTC	60.367	128
Unigene10242_all_1092_5	CTGCTGCTGCTGCTG	CTG(3*5)	TGCATATGCTCTTGTTGAGTAGG	59.438	CTGCGACAGATAGAAGCCATT	59.49	133
Unigene10243_all_1093_1	CTGCTGCTGCTGCTGCTGCTG	CTG(3*7)	GTTCGTCAAGAAGGAGCATGAG	61.313	CTGCGACAGATAGAAGCCATTC	61.265	104
Unigene10243_all_1093_2	CTGCTGCTGCTGCTGCTGCTG	CTG(3*7)	GTTCGTCAAGAAGGAGCATGA	60.39	CTGCGACAGATAGAAGCCATTC	61.265	104
Unigene10243_all_1093_3	CTGCTGCTGCTGCTGCTGCTG	CTG(3*7)	GTTCGTCAAGAAGGAGCATGAG	61.313	TGCGACAGATAGAAGCCATTC	60.367	103
Unigene10243_all_1093_4	CTGCTGCTGCTGCTGCTGCTG	CTG(3*7)	GTTCGTCAAGAAGGAGCATGA	60.39	TGCGACAGATAGAAGCCATTC	60.367	103
Unigene10243_all_1093_5	CTGCTGCTGCTGCTGCTGCTG	CTG(3*7)	TTCGTCAAGAAGGAGCATGAG	60.523	CTGCGACAGATAGAAGCCATTC	61.265	103
Unigene10263_all_1094_1	GAGAGAGAGAGAGAGA	GA(2*8)	AAAAAGCACAGACAGACGAAAAA	60.314	CAACTTTTGAGGTAGCCTCTCGT	61.143	157
Unigene10263_all_1094_2	GAGAGAGAGAGAGAGA	GA(2*8)	AAAAAGCACAGACAGACGAAAAA	60.314	ACAACTTTTGAGGTAGCCTCTCG	61.143	158
Unigene10263_all_1094_3	GAGAGAGAGAGAGAGA	GA(2*8)	AAAAAGCACAGACAGACGAAAAA	60.314	AACTTTTGAGGTAGCCTCTCGTA	58.665	156
Unigene10263_all_1094_4	GAGAGAGAGAGAGAGA	GA(2*8)	AAAAAGCACAGACAGACGAAAAA	60.314	GACAACTTTTGAGGTAGCCTCTC	58.596	159
Unigene10263_all_1094_5	GAGAGAGAGAGAGAGA	GA(2*8)	AAAAAGCACAGACAGACGAAAAA	60.314	CAACTTTTGAGGTAGCCTCTCG	60.416	157
Unigene1030_all_666_2	TACTACTACTACTAC	TAC(3*5)	ATTTCCACTCGATTTGTCTCCTT	60.354	TGGTAAAATAAACTGAGCAGCAA	58.991	111
Unigene1030_all_666_3	TACTACTACTACTAC	TAC(3*5)	CCTTAGAATCCCAAAGTCAGACA	59.64	TGGTAAAATAAACTGAGCAGCAA	58.991	158
Unigene1030_all_666_5	TACTACTACTACTAC	TAC(3*5)	ATTTCCACTCGATTTGTCTCCTT	60.354	TGGTAAAATAAACTGAGCAGCAAC	59.74	111
Unigene10404_all_1095_1	ATATATATATATAT	AT(2*7)	TCCATCATGTGCTCTCTAAAACA	59.761	CACGAATCCGATCTCTTCTATGT	59.628	115
Unigene10404_all_1095_2	ATATATATATATAT	AT(2*7)	TCCATCATGTGCTCTCTAAAACA	59.761	TATAGCTTACCATTGTCCGGTTC	59.428	151
Unigene10404_all_1095_3	ATATATATATATAT	AT(2*7)	TCCATCATGTGCTCTCTAAAACA	59.761	AGCACGAATCCGATCTCTTCTAT	60.592	117
Unigene10404_all_1095_4	ATATATATATATAT	AT(2*7)	CAGGCTACCTTTTGATATGCTTC	59.323	CACGAATCCGATCTCTTCTATGT	59.628	89
Unigene10404_all_1095_5	ATATATATATATAT	AT(2*7)	CAATCCATCATGTGCTCTCTAAA	59.238	CACGAATCCGATCTCTTCTATGT	59.628	118
Unigene10520_all_1096_1	TATATATATATATA	TA(2*7)	ATGTTAGTTTCCTTCATTTCCCC	59.622	CATAAACAAGGAGAACATGCTGC	61.017	160
Unigene10520_all_1096_2	TATATATATATATA	TA(2*7)	GTTAGTTTCCTTCATTTCCCCC	60.056	TCATAAACAAGGAGAACATGCTG	59.28	159
Unigene10520_all_1096_3	TATATATATATATA	TA(2*7)	ATGTTAGTTTCCTTCATTTCCCC	59.622	TAAACAAGGAGAACATGCTGCAC	61.545	158
Unigene10520_all_1096_4	TATATATATATATA	TA(2*7)	GTTAGTTTCCTTCATTTCCCCC	60.056	CATAAACAAGGAGAACATGCTGC	61.017	158
Unigene10520_all_1096_5	TATATATATATATA	TA(2*7)	GTTAGTTTCCTTCATTTCCCCC	60.056	CTCATAAACAAGGAGAACATGCTG	60.182	160
Unigene10605_all_1097_1	TCAAATCAAATCAAATCAAA	TCAAA(5*4)	ACTGCTCTCCTAGCTCCAGAAGT	60.218	TACATAACGTTGCGTTGTATTGC	59.97	141
Unigene10605_all_1097_2	TCAAATCAAATCAAATCAAA	TCAAA(5*4)	GAAGCACTACAGGACGATCAAAT	59.672	GTATAGCCGGAGTTGGATTCTTT	59.886	141
Unigene10605_all_1097_3	TCAAATCAAATCAAATCAAA	TCAAA(5*4)	GAAGCACTACAGGACGATCAAAT	59.672	AAATTGTTGGTATAGCCGGAGTT	60.139	150
Unigene10605_all_1097_4	TCAAATCAAATCAAATCAAA	TCAAA(5*4)	TACTCAGGAACTGCTCTCCTAGC	59.336	TACATAACGTTGCGTTGTATTGC	59.97	150
Unigene10605_all_1097_5	TCAAATCAAATCAAATCAAA	TCAAA(5*4)	GAAGCACTACAGGACGATCAAAT	59.672	GGTGGTATCATCGTGAAGCTTAT	59.411	115
Unigene10644_all_1098_1	GGCAAGGCAAGGCAAGGCAA	GGCAA(5*4)	CGGAAGCTAAGTTACTACTGCGA	60.102	GTACATACATGGGCCTTCAAAGA	60.25	131
Unigene10644_all_1098_2	GGCAAGGCAAGGCAAGGCAA	GGCAA(5*4)	TCGGAAGCTAAGTTACTACTGCG	60.102	GTACATACATGGGCCTTCAAAGA	60.25	132
Unigene10644_all_1098_3	GGCAAGGCAAGGCAAGGCAA	GGCAA(5*4)	CGGAAGCTAAGTTACTACTGCGA	60.102	AGTCCCTCCAAGTTACAAGAGGT	59.58	152
Unigene10644_all_1098_4	GGCAAGGCAAGGCAAGGCAA	GGCAA(5*4)	TCGGAAGCTAAGTTACTACTGCG	60.102	AGTCCCTCCAAGTTACAAGAGGT	59.58	153
Unigene10644_all_1098_5	GGCAAGGCAAGGCAAGGCAA	GGCAA(5*4)	CGGAAGCTAAGTTACTACTGCGA	60.102	CCCTCCAAGTTACAAGAGGTACA	59.568	149
Unigene10673_all_1099_1	GGTGGTGGTGGTGGT	GGT(3*5)	AGAAGAAGCCATGGATTTTGAAG	60.924	ACGACCACCACTGTTGTAATACC	60.089	154
Unigene10673_all_1099_2	GGTGGTGGTGGTGGT	GGT(3*5)	GAAGAAGCCATGGATTTTGAAG	60.075	ACGACCACCACTGTTGTAATACC	60.089	153
Unigene10673_all_1099_3	GGTGGTGGTGGTGGT	GGT(3*5)	AGAAGAAGCCATGGATTTTGAA	60.075	ACGACCACCACTGTTGTAATACC	60.089	154
Unigene10673_all_1099_4	GGTGGTGGTGGTGGT	GGT(3*5)	AAGAAGAAGCCATGGATTTTGAA	61.249	ACGACCACCACTGTTGTAATACC	60.089	155
Unigene10673_all_1099_5	GGTGGTGGTGGTGGT	GGT(3*5)	AGCCATGGATTTTGAAGCATAC	60.34	ACGACCACCACTGTTGTAATACC	60.089	148
Unigene10737_all_1100_1	TGATGATGATGATGA	TGA(3*5)	AAGAGAAGACTGATCGTCACAGC	60.074	TTCATGTCCTCACAAAGTTCCTT	60.026	110
Unigene10737_all_1100_2	TGATGATGATGATGA	TGA(3*5)	AAGAGAAGACTGATCGTCACAGC	60.074	TTCCTTCATGTCCTCACAAAGTT	60.026	114
Unigene10737_all_1100_3	TGATGATGATGATGA	TGA(3*5)	AAGAGAAGACTGATCGTCACAGC	60.074	TTTCCTTCATGTCCTCACAAAGT	60.026	115
Unigene10737_all_1100_4	TGATGATGATGATGA	TGA(3*5)	AAGAGAAGACTGATCGTCACAGC	60.074	CTCACAAAGTTCCTTGTCATCCT	59.668	102
Unigene10737_all_1100_5	TGATGATGATGATGA	TGA(3*5)	AAGAGAAGACTGATCGTCACAGC	60.074	CTTCATGTCCTCACAAAGTTCCT	59.668	111
Unigene10764_all_1101_1	TGCTGCTGCTGCTGC	TGC(3*5)	CTCCGAGATAGCCGTGGAT	60.188	GCTAGAGGTCTCTATGAAGAGCG	58.973	160
Unigene10764_all_1101_2	TGCTGCTGCTGCTGC	TGC(3*5)	CTCCGAGATAGCCGTGGAT	60.188	CTAGAGGTCTCTATGAAGAGCGG	58.838	159
Unigene10764_all_1101_3	TGCTGCTGCTGCTGC	TGC(3*5)	CTCCGAGATAGCCGTGGAT	60.188	TAGAGGTCTCTATGAAGAGCGGG	61.205	158
Unigene10764_all_1101_4	TGCTGCTGCTGCTGC	TGC(3*5)	CTCCGAGATAGCCGTGGATT	61.497	GCTAGAGGTCTCTATGAAGAGCG	58.973	160
Unigene10764_all_1101_5	TGCTGCTGCTGCTGC	TGC(3*5)	ACGTTCTTCTGCAGAGCCAT	60.02	CTACGGCTCCAGTCCCTACAT	60.522	114
Unigene10843_all_1102_1	CTTCTTCTTCTTCTTCTTCTT	CTT(3*7)	TTAGCGAGGAATGCTACAGACTC	60.055	AGCATCTTGTCTGACGTTCTTG	59.543	147
Unigene10843_all_1102_2	CTTCTTCTTCTTCTTCTTCTT	CTT(3*7)	TTAGCGAGGAATGCTACAGACTC	60.055	CAGCATCTTGTCTGACGTTCTT	59.543	148
Unigene10843_all_1102_3	CTTCTTCTTCTTCTTCTTCTT	CTT(3*7)	GACTTAGCGAGGAATGCTACAGA	60.055	AGCATCTTGTCTGACGTTCTTG	59.543	150
Unigene10843_all_1102_4	CTTCTTCTTCTTCTTCTTCTT	CTT(3*7)	TCAGACTTAGCGAGGAATGCTAC	60.055	AGCATCTTGTCTGACGTTCTTG	59.543	153
Unigene10843_all_1102_5	CTTCTTCTTCTTCTTCTTCTT	CTT(3*7)	TCAGACTTAGCGAGGAATGCTAC	60.055	CAGCATCTTGTCTGACGTTCTT	59.543	154
Unigene10914_all_1103_1	AGCAGCAGCAGCAGC	AGC(3*5)	ATCAGCAGGCAACAACAGAAC	60.314	TCATACCGTACTTGAGGAGGAAA	60.008	159
Unigene10914_all_1103_2	AGCAGCAGCAGCAGC	AGC(3*5)	TCAGCAGGCAACAACAGAAC	60.032	TCATACCGTACTTGAGGAGGAAA	60.008	158
Unigene10914_all_1103_3	AGCAGCAGCAGCAGC	AGC(3*5)	ATCATCGACAAAATGTCAAGACG	61.268	GATCAGTCCTTCCCACTTGTTG	60.912	158
Unigene10914_all_1103_4	AGCAGCAGCAGCAGC	AGC(3*5)	CTTACTAAGGGGCATCATCGAC	59.987	ACTTGTTGGCTCCTCGGTACT	60.181	157
Unigene10914_all_1103_5	AGCAGCAGCAGCAGC	AGC(3*5)	CTTACTAAGGGGCATCATCGAC	59.987	CGGTACTCGTCAAGCTTGGATAC	62.206	143
Unigene10936_all_1104_1	TCATCATCATCATCA	TCA(3*5)	GCTTCAACAACATCTTCCTCAGT	59.809	TGGAGTAGCAAGTGGAGTTCTTC	59.936	149
Unigene10936_all_1104_2	TCATCATCATCATCA	TCA(3*5)	GCTTCAACAACATCTTCCTCAGT	59.809	TCTTGGAGTAGCAAGTGGAGTTC	59.936	152
Unigene10936_all_1104_3	TCATCATCATCATCA	TCA(3*5)	CAACAACATCTTCCTCAGTGTCA	60.2	TGGAGTAGCAAGTGGAGTTCTTC	59.936	145
Unigene10936_all_1104_4	TCATCATCATCATCA	TCA(3*5)	CAACAACATCTTCCTCAGTGTCA	60.2	TCTTGGAGTAGCAAGTGGAGTTC	59.936	148
Unigene10936_all_1104_5	TCATCATCATCATCA	TCA(3*5)	GCTTCAACAACATCTTCCTCAGT	59.809	GCAAGTGGAGTTCTTCTTCAAAA	59.92	142
Unigene10937_all_1105_1	TGTGTGTGTGTG	TG(2*6)	GATAGAAGAGCACGGAGGAAGTT	60.268	AATCACAGACAAGCCGACTGTA	59.803	84
Unigene10937_all_1105_2	TGTGTGTGTGTG	TG(2*6)	CCAGATAGGTGACCAAGGATAGA	59.491	AATCACAGACAAGCCGACTGTA	59.803	101
Unigene10937_all_1105_3	TGTGTGTGTGTG	TG(2*6)	TCCAGATAGGTGACCAAGGATAG	59.491	AATCACAGACAAGCCGACTGTA	59.803	102
Unigene10937_all_1105_4	TGTGTGTGTGTG	TG(2*6)	GATCCAGATAGGTGACCAAGGAT	60.57	AATCACAGACAAGCCGACTGTA	59.803	104
Unigene10937_all_1105_5	TGTGTGTGTGTG	TG(2*6)	GATAGAAGAGCACGGAGGAAGTT	60.268	GAATCACAGACAAGCCGACTGTA	61.595	85
Unigene10968_all_1106_1	AGTAGTAGTAGTAGT	AGT(3*5)	TGTAACATTTTTAGTCCATGCCC	60.121	AGTGTCGGGAGCATTTGAAATTA	61.993	131
Unigene10968_all_1106_2	AGTAGTAGTAGTAGT	AGT(3*5)	TGTAATCATTCTGTGGTTCGATG	59.875	AGTGTCGGGAGCATTTGAAATTA	61.993	160
Unigene10968_all_1106_3	AGTAGTAGTAGTAGT	AGT(3*5)	ACCCTACACATGTCGGTTTCTAA	59.812	AGTGTCGGGAGCATTTGAAATTA	61.993	102
Unigene10968_all_1106_4	AGTAGTAGTAGTAGT	AGT(3*5)	ATGTCGGTTTCTAAATGGCATAA	59.761	AGTGTCGGGAGCATTTGAAATTA	61.993	93
Unigene10968_all_1106_5	AGTAGTAGTAGTAGT	AGT(3*5)	GTCGGTTTCTAAATGGCATAACA	60.245	AGTGTCGGGAGCATTTGAAATTA	61.993	91
Unigene11047_all_1107_1	CTACTACTACTACTA	CTA(3*5)	TTGGGGAACCTGAGTACAAACTA	59.914	TGATAACTCTAGGCTTAGGGGCT	59.799	157
Unigene11047_all_1107_2	CTACTACTACTACTA	CTA(3*5)	AAACTATTCAACTCCCATAGGGC	59.765	TGATAACTCTAGGCTTAGGGGCT	59.799	140
Unigene11047_all_1107_3	CTACTACTACTACTA	CTA(3*5)	TTGGGGAACCTGAGTACAAACTA	59.914	TAACTCTAGGCTTAGGGGCTTCA	60.707	154
Unigene11047_all_1107_4	CTACTACTACTACTA	CTA(3*5)	GTTGGGGAACCTGAGTACAAACT	60.659	TGATAACTCTAGGCTTAGGGGCT	59.799	158
Unigene11047_all_1107_5	CTACTACTACTACTA	CTA(3*5)	AGTTGGGGAACCTGAGTACAAAC	60.659	TGATAACTCTAGGCTTAGGGGCT	59.799	159
Unigene11081_all_1108_1	GCTGCTGCTGCTGCTGCT	GCT(3*6)	ACACAAGCCGATGGTAGGATT	60.758	ACTTTCCTCTTCAGACACCCAG	59.778	160
Unigene11081_all_1108_2	GCTGCTGCTGCTGCTGCT	GCT(3*6)	CACAAGCCGATGGTAGGATT	59.955	ACTTTCCTCTTCAGACACCCAG	59.778	159
Unigene11081_all_1108_3	GCTGCTGCTGCTGCTGCT	GCT(3*6)	TAAAACTGTACAAGGCGGATGAG	60.525	CTGATTCCAGGTTGACTCGC	60.801	160
Unigene11081_all_1108_4	GCTGCTGCTGCTGCTGCT	GCT(3*6)	GTAAAACTGTACAAGGCGGATGA	60.408	TGATTCCAGGTTGACTCGC	59.778	160
Unigene11081_all_1108_5	GCTGCTGCTGCTGCTGCT	GCT(3*6)	ACACAAGCCGATGGTAGGATTC	62.473	ACTTTCCTCTTCAGACACCCAG	59.778	160
Unigene11110_all_1109_1	CAACAACAACAACAACAA	CAA(3*6)	GCTGTGGTAACGGGTGGAT	60.796	CCTTGTAAACGCAAGAATCTGTC	60.176	160
Unigene11110_all_1109_2	CAACAACAACAACAACAA	CAA(3*6)	GCTGTGGTAACGGGTGGAT	60.796	CTTGTAAACGCAAGAATCTGTCA	59.455	159
Unigene11110_all_1109_3	CAACAACAACAACAACAA	CAA(3*6)	GCTGTGGTAACGGGTGGAT	60.796	TTGTAAACGCAAGAATCTGTCAC	59.326	158
Unigene11110_all_1109_4	CAACAACAACAACAACAA	CAA(3*6)	GCTGTGGTAACGGGTGGA	60.534	CCTTGTAAACGCAAGAATCTGTC	60.176	160
Unigene11110_all_1109_5	CAACAACAACAACAACAA	CAA(3*6)	GCTGTGGTAACGGGTGGAT	60.796	GTAAACGCAAGAATCTGTCACG	59.813	156
Unigene1113_all_667_1	CTACTACTACTACTA	CTA(3*5)	TGGACGAATTTAGTATCACCAGG	60.243	GACCACACACCATTTTGGTAGAC	60.563	104
Unigene1113_all_667_2	CTACTACTACTACTA	CTA(3*5)	GGTGGACGAATTTAGTATCACCA	60.122	CACACACCATTTTGGTAGACATC	59.276	103
Unigene1113_all_667_3	CTACTACTACTACTA	CTA(3*5)	ATGGGTGGACGAATTTAGTATCA	59.622	GACCACACACCATTTTGGTAGAC	60.563	109
Unigene1113_all_667_4	CTACTACTACTACTA	CTA(3*5)	TGGACGAATTTAGTATCACCAGG	60.243	CACACACCATTTTGGTAGACATC	59.276	101
Unigene1113_all_667_5	CTACTACTACTACTA	CTA(3*5)	GGTGGACGAATTTAGTATCACCA	60.122	CCACACACCATTTTGGTAGACAT	60.927	104
Unigene11173_all_1110_1	TGGTGGTGGTGGTGGTGGTGGTGG	TGG(3*8)	AAGCAAGCAAAAACAATAACAGC	59.854	ATTGAGGAGGATATTTCCAATCC	59.55	156
Unigene11173_all_1110_2	TGGTGGTGGTGGTGGTGGTGGTGG	TGG(3*8)	CGAAAGCAAGCAAAAACAATAAC	60.171	ATTGAGGAGGATATTTCCAATCC	59.55	159
Unigene11173_all_1110_3	TGGTGGTGGTGGTGGTGGTGGTGG	TGG(3*8)	GCAAGCAAAAACAATAACAGCAG	61.133	ATTGAGGAGGATATTTCCAATCC	59.55	154
Unigene11173_all_1110_4	TGGTGGTGGTGGTGGTGGTGGTGG	TGG(3*8)	AGCAAGCAAAAACAATAACAGCA	61.133	ATTGAGGAGGATATTTCCAATCC	59.55	155
Unigene11173_all_1110_5	TGGTGGTGGTGGTGGTGGTGGTGG	TGG(3*8)	AACTAGCGTAAGATAAGCTTGGGA	59.852	ATTGAGGAGGATATTTCCAATCC	59.55	110
Unigene11254_all_1111_1	ATATATATATATATATATAT	AT(2*10)	GTATCAGAGGGACAAGCAGAAGA	59.899	TTGACAATTCAATGCCAACATTA	60.232	145
Unigene11254_all_1111_2	ATATATATATATATATATAT	AT(2*10)	TATCAGAGGGACAAGCAGAAGAA	60.379	TTGACAATTCAATGCCAACATTA	60.232	144
Unigene11254_all_1111_3	ATATATATATATATATATAT	AT(2*10)	ATGTGTATCAGAGGGACAAGCAG	60.563	TTGACAATTCAATGCCAACATTA	60.232	149
Unigene11254_all_1111_4	ATATATATATATATATATAT	AT(2*10)	GTATCAGAGGGACAAGCAGAAGA	59.899	TGACAATTCAATGCCAACATTAT	59.248	144
Unigene11254_all_1111_5	ATATATATATATATATATAT	AT(2*10)	GTGTATCAGAGGGACAAGCAGAA	60.675	TTGACAATTCAATGCCAACATTA	60.232	147
Unigene11295_all_1112_1	ATATATATATAT	AT(2*6)	CAGATTATGTGAATCTGGGATGA	58.917	AAAGGGAGATAAACAGGGACTCA	60.347	93
Unigene11295_all_1112_2	ATATATATATAT	AT(2*6)	GAGTTTTTGGGTGGATATACCG	59.609	AGGGAGATAAACAGGGACTCATC	59.852	146
Unigene11295_all_1112_3	ATATATATATAT	AT(2*6)	CAGATTATGTGAATCTGGGATGA	58.917	GAAAGGGAGATAAACAGGGACTC	59.501	94
Unigene11295_all_1112_4	ATATATATATAT	AT(2*6)	ACAGATTATGTGAATCTGGGATGA	59.731	AAAGGGAGATAAACAGGGACTCA	60.347	94
Unigene11295_all_1112_5	ATATATATATAT	AT(2*6)	GAGTTTTTGGGTGGATATACCG	59.609	AAAGGGAGATAAACAGGGACTCA	60.347	148
Unigene11295_all_1113_1	ATATATATATAT	AT(2*6)	GTTGCTACCTCTTTTCGTCGTTT	61.002	GCAAAAATCCTCAACAGCAATAA	60.472	93
Unigene11295_all_1113_2	ATATATATATAT	AT(2*6)	GTTGCTACCTCTTTTCGTCGTTT	61.002	CTGTTGATACATCACGATATGGC	59.379	124
Unigene11295_all_1113_3	ATATATATATAT	AT(2*6)	GTTGCTACCTCTTTTCGTCGTT	59.825	GCAAAAATCCTCAACAGCAATAA	60.472	93
Unigene11295_all_1113_4	ATATATATATAT	AT(2*6)	ATCGTTGCTACCTCTTTTCGTC	59.789	GCAAAAATCCTCAACAGCAATAA	60.472	96
Unigene11295_all_1113_5	ATATATATATAT	AT(2*6)	GATCGTTGCTACCTCTTTTCGT	59.789	GCAAAAATCCTCAACAGCAATAA	60.472	97
Unigene11320_all_1114_1	TCTCTCTCTCTC	TC(2*6)	GAAAATAAAACCCCGCTGAATAG	60.199	CGTCATGTAACGTTGTCTAGCCT	60.597	152
Unigene11320_all_1114_2	TCTCTCTCTCTC	TC(2*6)	AGAAAATAAAACCCCGCTGAATA	60.199	CGTCATGTAACGTTGTCTAGCCT	60.597	153
Unigene11320_all_1114_3	TCTCTCTCTCTC	TC(2*6)	TAGAAAATAAAACCCCGCTGAAT	60.199	CGTCATGTAACGTTGTCTAGCCT	60.597	154
Unigene11320_all_1114_4	TCTCTCTCTCTC	TC(2*6)	GAAAATAAAACCCCGCTGAATAG	60.199	TGTAACGTTGTCTAGCCTTCTCG	60.821	147
Unigene11320_all_1114_5	TCTCTCTCTCTC	TC(2*6)	AGAAAATAAAACCCCGCTGAATA	60.199	TGTAACGTTGTCTAGCCTTCTCG	60.821	148
Unigene1133_all_668_1	GTTGTTGTTGTTGTTGTTGTT	GTT(3*7)	TAGAACAAACCATTTTTCATGGC	60.226	CTACACCCCCAACTACTACAACG	59.862	123
Unigene1133_all_668_2	GTTGTTGTTGTTGTTGTTGTT	GTT(3*7)	GCCATAGAACAAACCATTTTTCA	60.226	CTACACCCCCAACTACTACAACG	59.862	127
Unigene1133_all_668_3	GTTGTTGTTGTTGTTGTTGTT	GTT(3*7)	TAGAACAAACCATTTTTCATGGC	60.226	CCACTACTACGACGACAACAACA	60.138	159
Unigene1133_all_668_4	GTTGTTGTTGTTGTTGTTGTT	GTT(3*7)	CAAAAGCCATAGAACAAACCATT	59.445	CTACACCCCCAACTACTACAACG	59.862	132
Unigene1133_all_668_5	GTTGTTGTTGTTGTTGTTGTT	GTT(3*7)	TAGAACAAACCATTTTTCATGGC	60.226	CCAACTACTACAACGCCTTTTGA	60.554	115
Unigene1143_all_669_1	AGCAGCAGCAGCAGCAGC	AGC(3*6)	GAGACACCGTGAATTTCTGTACC	59.921	TTTCCGTCTCAAAACAACAAAAT	59.906	140
Unigene1143_all_669_2	AGCAGCAGCAGCAGCAGC	AGC(3*6)	GAGACACCGTGAATTTCTGTACC	59.921	ATTTTTCCGTCTCAAAACAACAA	59.906	143
Unigene1143_all_669_3	AGCAGCAGCAGCAGCAGC	AGC(3*6)	GAGACACCGTGAATTTCTGTACC	59.921	AATTTTTCCGTCTCAAAACAACA	59.906	144
Unigene1143_all_669_4	AGCAGCAGCAGCAGCAGC	AGC(3*6)	ACACCGTGAATTTCTGTACCAGT	59.846	TTTCCGTCTCAAAACAACAAAAT	59.906	137
Unigene1143_all_669_5	AGCAGCAGCAGCAGCAGC	AGC(3*6)	ACACCGTGAATTTCTGTACCAGT	59.846	ATTTTTCCGTCTCAAAACAACAA	59.906	140
Unigene11457_all_1115_1	ACACACACACACAC	AC(2*7)	AATTGGGTCAAACAAGGAGCTA	60.001	GGTCCTGTGCTCAGAGAAGTTAG	59.578	124
Unigene11457_all_1115_2	ACACACACACACAC	AC(2*7)	AACAAGGAGCTAAAACCCCCTAC	61.028	GGTCCTGTGCTCAGAGAAGTTAG	59.578	114
Unigene11457_all_1115_3	ACACACACACACAC	AC(2*7)	ATTGGGTCAAACAAGGAGCTAA	60.001	ACTGTTAGTTTGGTTCAGTTGGG	59.481	92
Unigene11457_all_1115_4	ACACACACACACAC	AC(2*7)	AATTGGGTCAAACAAGGAGCTA	60.001	ACTGTTAGTTTGGTTCAGTTGGG	59.481	93
Unigene11457_all_1115_5	ACACACACACACAC	AC(2*7)	ACAAGGAGCTAAAACCCCCTAC	59.901	GGTCCTGTGCTCAGAGAAGTTAG	59.578	113
Unigene11531_all_1116_1	GCTGCTGCTGCTGCT	GCT(3*5)	ATCAAGTTGTTGCTGTCTCCAAG	60.705	ATCATGCTTCCGACAAGGATAC	60.348	106
Unigene11531_all_1116_2	GCTGCTGCTGCTGCT	GCT(3*5)	ATCAAGTTGTTGCTGTCTCCAAG	60.705	CGACAAGGATACCTCGGTTAAT	59.394	96
Unigene11531_all_1116_3	GCTGCTGCTGCTGCT	GCT(3*5)	TTCTCGTCCACAAACTGAGACAT	61.089	ATCATGCTTCCGACAAGGATAC	60.348	127
Unigene11531_all_1116_4	GCTGCTGCTGCTGCT	GCT(3*5)	ATTCTCGTCCACAAACTGAGACA	61.089	ATCATGCTTCCGACAAGGATAC	60.348	128
Unigene11531_all_1116_5	GCTGCTGCTGCTGCT	GCT(3*5)	CATTCTCGTCCACAAACTGAGAC	61.089	ATCATGCTTCCGACAAGGATAC	60.348	129
Unigene1155_all_670_1	ATATATATATATATAT	AT(2*8)	AACAGCGACGAGTTATTCGTAAA	60.192	AGTACCATTACGTTGTATTCGCC	59.366	124
Unigene1155_all_670_2	ATATATATATATATAT	AT(2*8)	AACAGCGACGAGTTATTCGTAAA	60.192	ACTTTTTCTTTTTACACCGTCCA	59.128	151
Unigene1155_all_670_3	ATATATATATATATAT	AT(2*8)	AACAGCGACGAGTTATTCGTAAA	60.192	TTTTTCTTTTTACACCGTCCATT	58.995	149
Unigene1155_all_670_4	ATATATATATATATAT	AT(2*8)	AACAGCGACGAGTTATTCGTAAA	60.192	ACACCGTCCATTAGAGTACCATT	58.84	138
Unigene1155_all_670_5	ATATATATATATATAT	AT(2*8)	AACAGCGACGAGTTATTCGTAAA	60.192	TTTACACCGTCCATTAGAGTACCA	59.828	141
Unigene1155_all_671_1	GCTGCTGCTGCTGCT	GCT(3*5)	AGCACCGCTAGAAGAAACAGAG	60.205	ACATCAACATCAACATGCACAGT	60.358	126
Unigene1155_all_671_2	GCTGCTGCTGCTGCT	GCT(3*5)	ACCGCTAGAAGAAACAGAGATCG	61.24	ACATCAACATCAACATGCACAGT	60.358	123
Unigene1155_all_671_3	GCTGCTGCTGCTGCT	GCT(3*5)	GCACCGCTAGAAGAAACAGAGAT	61.25	ACATCAACATCAACATGCACAGT	60.358	125
Unigene1155_all_671_4	GCTGCTGCTGCTGCT	GCT(3*5)	AGCACCGCTAGAAGAAACAGAG	60.205	CATCAACATCAACATGCACAGTA	59.526	125
Unigene1155_all_671_5	GCTGCTGCTGCTGCT	GCT(3*5)	AGCACCGCTAGAAGAAACAGAG	60.205	TTACAGCTGCTAGAGTTCACCGT	60.489	87
Unigene1157_all_672_1	CGCCGCCGCCGCCGC	CGC(3*5)	TGTATTAGGGTGGAGAAGCTTGA	60.136	AGACAACACAATCCATTTCGG	59.845	85
Unigene1157_all_672_2	CGCCGCCGCCGCCGC	CGC(3*5)	AATTTGTGGATCTTTTCACATCG	60.23	AGACAACACAATCCATTTCGG	59.845	137
Unigene1157_all_672_3	CGCCGCCGCCGCCGC	CGC(3*5)	CCGTAATTTGTGGATCTTTTCAC	59.765	AGACAACACAATCCATTTCGG	59.845	141
Unigene1157_all_672_4	CGCCGCCGCCGCCGC	CGC(3*5)	ACCGTAATTTGTGGATCTTTTCA	59.765	AGACAACACAATCCATTTCGG	59.845	142
Unigene1157_all_672_5	CGCCGCCGCCGCCGC	CGC(3*5)	TGTATTAGGGTGGAGAAGCTTGA	60.136	ACAACACAATCCATTTCGGAC	59.708	83
Unigene1157_all_673_1	GCAGAGGCAGAGGCAGAGGCAGAG	GCAGAG(6*4)	GTTCGAGAGAAGGCAAAGAGC	60.645	ATGCCGACTGGACTATCACTG	60.149	134
Unigene1157_all_673_2	GCAGAGGCAGAGGCAGAGGCAGAG	GCAGAG(6*4)	GTTCGAGAGAAGGCAAAGAGC	60.645	CATGCCGACTGGACTATCACT	60.149	135
Unigene1157_all_673_3	GCAGAGGCAGAGGCAGAGGCAGAG	GCAGAG(6*4)	TTCGAGAGAAGGCAAAGAGC	59.836	ATGCCGACTGGACTATCACTG	60.149	133
Unigene1157_all_673_4	GCAGAGGCAGAGGCAGAGGCAGAG	GCAGAG(6*4)	TTCGAGAGAAGGCAAAGAGC	59.836	CATGCCGACTGGACTATCACT	60.149	134
Unigene1157_all_673_5	GCAGAGGCAGAGGCAGAGGCAGAG	GCAGAG(6*4)	CGAGAGAAGGCAAAGAGCTG	60.41	ATGCCGACTGGACTATCACTG	60.149	131
Unigene1160_all_674_1	AGCAGCAGCAGCAGCAGC	AGC(3*6)	AGTACAGCAAATTCGTCCAAAAA	60.05	GGTATCTTGACCATTAACCCCAT	60.193	125
Unigene1160_all_674_2	AGCAGCAGCAGCAGCAGC	AGC(3*6)	AAGTACAGCAAATTCGTCCAAAA	60.05	GGTATCTTGACCATTAACCCCAT	60.193	126
Unigene1160_all_674_3	AGCAGCAGCAGCAGCAGC	AGC(3*6)	AGTACAGCAAATTCGTCCAAAAA	60.05	AAGGGGGTATCTTGACCATTAAC	59.519	130
Unigene1160_all_674_4	AGCAGCAGCAGCAGCAGC	AGC(3*6)	AAGTACAGCAAATTCGTCCAAAA	60.05	AAGGGGGTATCTTGACCATTAAC	59.519	131
Unigene1160_all_674_5	AGCAGCAGCAGCAGCAGC	AGC(3*6)	CGATTTCGACAAGTACAGCAAAT	60.533	GGTATCTTGACCATTAACCCCAT	60.193	136
Unigene11615_all_1117_1	GCTGCTGCTGCTGCT	GCT(3*5)	CTTGATATGGTTGGTACGTCTGC	60.783	GAATACCAGCAACAACAGTACCC	59.818	109
Unigene11615_all_1117_2	GCTGCTGCTGCTGCT	GCT(3*5)	CTGCTCTTGATATGGTTGGTACG	60.9	GAATACCAGCAACAACAGTACCC	59.818	114
Unigene11615_all_1117_3	GCTGCTGCTGCTGCT	GCT(3*5)	TGCTCTTGATATGGTTGGTACG	60.018	GAATACCAGCAACAACAGTACCC	59.818	113
Unigene11615_all_1117_4	GCTGCTGCTGCTGCT	GCT(3*5)	TTGATATGGTTGGTACGTCTGC	59.889	GAATACCAGCAACAACAGTACCC	59.818	108
Unigene11615_all_1117_5	GCTGCTGCTGCTGCT	GCT(3*5)	GTTGCTGCTCTTGATATGGTTG	59.775	GAATACCAGCAACAACAGTACCC	59.818	118
Unigene11615_all_1118_1	TGCTGCTGCTGCTGC	TGC(3*5)	ACTGTCCAACATAGCTTTGCATC	60.556	ATATGACCAAACCATGGGACAAG	62.038	92
Unigene11615_all_1118_2	TGCTGCTGCTGCTGC	TGC(3*5)	GACTGTCCAACATAGCTTTGCAT	60.556	ATATGACCAAACCATGGGACAAG	62.038	93
Unigene11615_all_1118_3	TGCTGCTGCTGCTGC	TGC(3*5)	ACTGTCCAACATAGCTTTGCATC	60.556	ATATGACCAAACCATGGGACA	59.925	92
Unigene11615_all_1118_4	TGCTGCTGCTGCTGC	TGC(3*5)	ACTGTCCAACATAGCTTTGCATC	60.556	GAGGGGATATGACCAAACCAT	59.895	98
Unigene11615_all_1118_5	TGCTGCTGCTGCTGC	TGC(3*5)	CTGTCCAACATAGCTTTGCATCT	60.675	ATATGACCAAACCATGGGACAAG	62.038	91
Unigene1166_all_675_1	GAGGAGGAGGAGGAGGAG	GAG(3*6)	GCCTGGGAGTGACTACTACAGTG	60.237	GTTTTGTTTGGTTTGACGAAAAT	59.341	160
Unigene1166_all_675_2	GAGGAGGAGGAGGAGGAG	GAG(3*6)	GCCTGGGAGTGACTACTACAGTG	60.237	TTTTGTTTGGTTTGACGAAAATG	61.071	159
Unigene1166_all_675_3	GAGGAGGAGGAGGAGGAG	GAG(3*6)	GCCTGGGAGTGACTACTACAGTG	60.237	TTTGTTTGGTTTGACGAAAATG	59.883	158
Unigene1166_all_675_4	GAGGAGGAGGAGGAGGAG	GAG(3*6)	ACTACTACAGTGTTCCTGCTGCG	60.902	GTTTTGTTTGGTTTGACGAAAAT	59.341	149
Unigene1166_all_675_5	GAGGAGGAGGAGGAGGAG	GAG(3*6)	CTACTACAGTGTTCCTGCTGCG	60.131	GTTTTGTTTGGTTTGACGAAAAT	59.341	148
Unigene11699_all_1120_1	TCTTCTTCTTCTTCT	TCT(3*5)	AACTGATACCTGCAAACATGGTC	60.296	GAGAGAAATCAGCAAGGACAAGA	60.012	139
Unigene11699_all_1120_3	TCTTCTTCTTCTTCT	TCT(3*5)	AACTGATACCTGCAAACATGGTC	60.296	AGAAATCAGCAAGGACAAGAACA	60.289	136
Unigene11699_all_1120_4	TCTTCTTCTTCTTCT	TCT(3*5)	AACTGATACCTGCAAACATGGTC	60.296	AAATCAGCAAGGACAAGAACAAC	59.688	134
Unigene1169_all_676_1	TACTACTACTACTAC	TAC(3*5)	ACCTGTCAGGATTTTACTTGGGT	60.155	CTCTATCAATCGCTTCCTGCAT	60.731	157
Unigene1169_all_676_2	TACTACTACTACTAC	TAC(3*5)	ATTTTACTTGGGTCAGCGAAGAT	60.365	CTCTATCAATCGCTTCCTGCAT	60.731	147
Unigene1169_all_676_3	TACTACTACTACTAC	TAC(3*5)	TGTCAGGATTTTACTTGGGTCAG	60.391	CTCTATCAATCGCTTCCTGCAT	60.731	154
Unigene1169_all_676_4	TACTACTACTACTAC	TAC(3*5)	CTGTCAGGATTTTACTTGGGTCA	60.391	CTCTATCAATCGCTTCCTGCAT	60.731	155
Unigene1169_all_676_5	TACTACTACTACTAC	TAC(3*5)	TTACTTGGGTCAGCGAAGATATG	60.495	CTCTATCAATCGCTTCCTGCAT	60.731	144
Unigene1184_all_677_1	TGTGTGTGTGTGTG	TG(2*7)	AGTGTGAACCTACTACGACAGGC	59.756	GATACCTCATTCCCGTCCTATCT	59.719	156
Unigene1184_all_677_2	TGTGTGTGTGTGTG	TG(2*7)	AGTGTGAACCTACTACGACAGGC	59.756	GAAAGAGTCGTAAAGTCCCATCC	60.354	106
Unigene1184_all_677_3	TGTGTGTGTGTGTG	TG(2*7)	AGTGTGAACCTACTACGACAGGC	59.756	TGAAAGAGTCGTAAAGTCCCATC	59.645	107
Unigene1184_all_677_4	TGTGTGTGTGTGTG	TG(2*7)	AGTGTGAACCTACTACGACAGGC	59.756	GATGAAAGAGTCGTAAAGTCCCA	59.645	109
Unigene1184_all_677_5	TGTGTGTGTGTGTG	TG(2*7)	AGTGTGAACCTACTACGACAGGC	59.756	TGATGAAAGAGTCGTAAAGTCCC	59.645	110
Unigene11910_all_1121_1	GCTGCTGCTGCTGCT	GCT(3*5)	CATAGGTAGTGACGTCTGCTGG	59.819	CAGCAGCTTCAAAGTTACACACA	60.52	126
Unigene11910_all_1121_2	GCTGCTGCTGCTGCT	GCT(3*5)	GCATAGGTAGTGACGTCTGCTG	59.965	AGCAGCTTCAAAGTTACACACAA	59.144	126
Unigene11910_all_1121_3	GCTGCTGCTGCTGCT	GCT(3*5)	CATAGGTAGTGACGTCTGCTGG	59.819	AGCAGCTTCAAAGTTACACACAA	59.144	125
Unigene11910_all_1121_4	GCTGCTGCTGCTGCT	GCT(3*5)	ATAGGTAGTGACGTCTGCTGGC	60.709	CAGCAGCTTCAAAGTTACACACA	60.52	125
Unigene11910_all_1121_5	GCTGCTGCTGCTGCT	GCT(3*5)	CATAGGTAGTGACGTCTGCTGG	59.819	GCAGCAGCTTCAAAGTTACACAC	61.364	127
Unigene11910_all_1122_1	CTGCTGCTGCTGCTGCTGCTG	CTG(3*7)	CAGTCGATGCATATACCAGCC	60.505	GTGCTGATTCAAGGTCTGGAG	59.859	144
Unigene11910_all_1122_2	CTGCTGCTGCTGCTGCTGCTG	CTG(3*7)	CAGTCGATGCATATACCAGCC	60.505	GAGGTGCTGATTCAAGGTCTG	59.859	147
Unigene11910_all_1122_3	CTGCTGCTGCTGCTGCTGCTG	CTG(3*7)	GGCAGTCGATGCATATACCAG	60.505	GTGCTGATTCAAGGTCTGGAG	59.859	146
Unigene11910_all_1122_4	CTGCTGCTGCTGCTGCTGCTG	CTG(3*7)	GGCAGTCGATGCATATACCAG	60.505	GAGGTGCTGATTCAAGGTCTG	59.859	149
Unigene11910_all_1122_5	CTGCTGCTGCTGCTGCTGCTG	CTG(3*7)	CAGTCGATGCATATACCAGCC	60.505	GGAGGTGCTGATTCAAGGTCT	60.643	148
Unigene1192_all_678_1	AGCAGCAGCAGCAGC	AGC(3*5)	ACTTGGAAACCCTTTCCGTT	59.842	CTCACTCTTAGCCTTCTCAGCCT	60.678	104
Unigene1192_all_678_2	AGCAGCAGCAGCAGC	AGC(3*5)	ACTTGGAAACCCTTTCCGTT	59.842	TTCCTCACTCTTAGCCTTCTCAG	59.309	107
Unigene1192_all_678_3	AGCAGCAGCAGCAGC	AGC(3*5)	ACTTGGAAACCCTTTCCGTT	59.842	GTTCCTCACTCTTAGCCTTCTCA	59.18	108
Unigene1192_all_678_4	AGCAGCAGCAGCAGC	AGC(3*5)	ACTTGGAAACCCTTTCCGTT	59.842	TGAGTTCCTCACTCTTAGCCTTC	59.18	111
Unigene1192_all_678_5	AGCAGCAGCAGCAGC	AGC(3*5)	GACTTGGAAACCCTTTCCGT	60.34	CTCACTCTTAGCCTTCTCAGCCT	60.678	105
Unigene11955_all_1123_1	CGCTGCCGCTGCCGCTGCCGCTGC	CGCTGC(6*4)	GACAATGGGGATATCCTGAAGAC	60.915	GTTGAGCACGCGGAGAGT	60.146	135
Unigene11955_all_1123_2	CGCTGCCGCTGCCGCTGCCGCTGC	CGCTGC(6*4)	GACAATGGGGATATCCTGAAGAC	60.915	GCGGAGAGTCCAGAGGGT	60.359	126
Unigene11955_all_1123_3	CGCTGCCGCTGCCGCTGCCGCTGC	CGCTGC(6*4)	GACAATGGGGATATCCTGAAGAC	60.915	GGAGAGTCCAGAGGGTGCAG	62.362	124
Unigene11955_all_1123_4	CGCTGCCGCTGCCGCTGCCGCTGC	CGCTGC(6*4)	GACAATGGGGATATCCTGAAGA	60.152	GTTGAGCACGCGGAGAGT	60.146	135
Unigene11955_all_1123_5	CGCTGCCGCTGCCGCTGCCGCTGC	CGCTGC(6*4)	GACAATGGGGATATCCTGAAGAC	60.915	GAGAGTCCAGAGGGTGCAG	58.461	123
Unigene1199_all_679_1	GTGTGTGTGTGTGTGT	GT(2*8)	AGATAAGGGAAGGAAGATGTTGG	59.854	GTCATCACCCATAGCTACTACCG	59.926	137
Unigene1199_all_679_2	GTGTGTGTGTGTGTGT	GT(2*8)	AGATAAGGGAAGGAAGATGTTGG	59.854	CGTCATCACCCATAGCTACTACC	59.926	138
Unigene1199_all_679_3	GTGTGTGTGTGTGTGT	GT(2*8)	TAAGGGAAGGAAGATGTTGGTTT	60.217	GTCATCACCCATAGCTACTACCG	59.926	134
Unigene1199_all_679_4	GTGTGTGTGTGTGTGT	GT(2*8)	TAAGGGAAGGAAGATGTTGGTTT	60.217	CGTCATCACCCATAGCTACTACC	59.926	135
Unigene1199_all_679_5	GTGTGTGTGTGTGTGT	GT(2*8)	GATAAGGGAAGGAAGATGTTGGT	59.734	GTCATCACCCATAGCTACTACCG	59.926	136
Unigene12025_all_1124_1	ATATATATATAT	AT(2*6)	CCGTACCTTCCTGTCTACACTTG	60.095	GCGTAAATACTGGTTTGGTGAGT	59.488	133
Unigene12025_all_1124_2	ATATATATATAT	AT(2*6)	CCGTACCTTCCTGTCTACACTTG	60.095	ATGCGTAAATACTGGTTTGGTGA	60.638	135
Unigene12025_all_1124_3	ATATATATATAT	AT(2*6)	TACCTTCCTGTCTACACTTGCGT	60.232	GCGTAAATACTGGTTTGGTGAGT	59.488	130
Unigene12025_all_1124_4	ATATATATATAT	AT(2*6)	GTACCTTCCTGTCTACACTTGCG	60.232	GCGTAAATACTGGTTTGGTGAGT	59.488	131
Unigene12025_all_1124_5	ATATATATATAT	AT(2*6)	CGTACCTTCCTGTCTACACTTGC	60.232	GCGTAAATACTGGTTTGGTGAGT	59.488	132
Unigene12038_all_1125_1	CCTCCTCCTCCTCCT	CCT(3*5)	CTCAGTGTCTGTCTCAGCGTCT	59.847	GCCATGCTGAAATCATTAAGAAG	60.108	155
Unigene12038_all_1125_2	CCTCCTCCTCCTCCT	CCT(3*5)	ATCCTCTGCCTCAGTGTCTGTCT	61.757	AAGAAGATTGATGCAGACTGGAG	59.899	147
Unigene12038_all_1125_3	CCTCCTCCTCCTCCT	CCT(3*5)	TCTGCCTCAGTGTCTGTCTCAG	60.79	GCCATGCTGAAATCATTAAGAAG	60.108	160
Unigene12038_all_1125_4	CCTCCTCCTCCTCCT	CCT(3*5)	ATCCTCTGCCTCAGTGTCTGTC	60.854	AAGAAGATTGATGCAGACTGGAG	59.899	147
Unigene12038_all_1125_5	CCTCCTCCTCCTCCT	CCT(3*5)	CTTCAACATCCTCTGCCTCAG	59.997	AAGAAGATTGATGCAGACTGGAG	59.899	154
Unigene12106_all_1126_1	ACTACTACTACTACT	ACT(3*5)	GATCGTTGCTTGGATACATCATA	58.982	AAAAAGTCCTCCGGTGGTAGTAG	59.941	127
Unigene12106_all_1126_2	ACTACTACTACTACT	ACT(3*5)	TTTTGAATTACATGAAAACGAGGA	59.885	AAAAAGTCCTCCGGTGGTAGTAG	59.941	88
Unigene12106_all_1126_3	ACTACTACTACTACT	ACT(3*5)	GATCGTTGCTTGGATACATCATAC	59.769	AAAAAGTCCTCCGGTGGTAGTAG	59.941	127
Unigene12106_all_1126_4	ACTACTACTACTACT	ACT(3*5)	CGTTGCTTGGATACATCATACTC	58.666	AAAAAGTCCTCCGGTGGTAGTAG	59.941	124
Unigene12106_all_1126_5	ACTACTACTACTACT	ACT(3*5)	TCGTTGCTTGGATACATCATACT	58.666	AAAAAGTCCTCCGGTGGTAGTAG	59.941	125
Unigene12122_all_1127_1	CACACACACACA	CA(2*6)	AATTAGCGCATCTTGATTATTCG	59.655	CCACCTTTACGGTCAGACTAGAA	59.698	120
Unigene12122_all_1127_2	CACACACACACA	CA(2*6)	TAGTGTTGAATGTGAGCCATTTC	59.148	CCACCTTTACGGTCAGACTAGAA	59.698	160
Unigene12122_all_1127_3	CACACACACACA	CA(2*6)	TGCTGTCTAGGGACGGATACTAA	60.156	GAGAGGCAGTACACACTTTGGTG	61.135	156
Unigene12122_all_1127_4	CACACACACACA	CA(2*6)	TGCTGTCTAGGGACGGATACTAA	60.156	TGAGAGGCAGTACACACTTTGGT	61.135	157
Unigene12122_all_1127_5	CACACACACACA	CA(2*6)	TGAATGTGAGCCATTTCCATTAC	61.08	CCACCTTTACGGTCAGACTAGAA	59.698	154
Unigene12204_all_1128_1	TCTCTCTCTCTC	TC(2*6)	CCTCTACTGATACTACCGGGGAT	59.769	CACGAGAAGGCTTTTACCAGAT	59.783	146
Unigene12204_all_1128_2	TCTCTCTCTCTC	TC(2*6)	ACCTCTACTGATACTACCGGGGA	60.261	CACGAGAAGGCTTTTACCAGAT	59.783	147
Unigene12204_all_1128_3	TCTCTCTCTCTC	TC(2*6)	GACCTCTACTGATACTACCGGGG	60.261	CACGAGAAGGCTTTTACCAGAT	59.783	148
Unigene12204_all_1128_4	TCTCTCTCTCTC	TC(2*6)	AGCCATTACCGACCTCTACTGAT	60.393	CACGAGAAGGCTTTTACCAGAT	59.783	158
Unigene12204_all_1128_5	TCTCTCTCTCTC	TC(2*6)	GCCATTACCGACCTCTACTGATA	59.536	CACGAGAAGGCTTTTACCAGAT	59.783	157
Unigene12363_all_1129_1	TCGTCGTCGTCGTCG	TCG(3*5)	ACGATGCTGATGAGTCTGATGAT	61.064	AAAGCCTCGATCTCCTTGAATAG	60.224	150
Unigene12363_all_1129_2	TCGTCGTCGTCGTCG	TCG(3*5)	ACGATGCTGATGAGTCTGATGAT	61.064	AAGCCTCGATCTCCTTGAATAGT	59.775	149
Unigene12363_all_1129_3	TCGTCGTCGTCGTCG	TCG(3*5)	CGATGCTGATGAGTCTGATGAT	60.249	AAAGCCTCGATCTCCTTGAATAG	60.224	149
Unigene12363_all_1129_4	TCGTCGTCGTCGTCG	TCG(3*5)	CGATGCTGATGAGTCTGATGAT	60.249	AAGCCTCGATCTCCTTGAATAGT	59.775	148
Unigene12363_all_1129_5	TCGTCGTCGTCGTCG	TCG(3*5)	AACGATGCTGATGAGTCTGATG	60.285	AAAGCCTCGATCTCCTTGAATAG	60.224	151
Unigene12372_all_1130_1	CTGCTGCTGCTGCTG	CTG(3*5)	ATCCGGTCATAGTCTAAGGCATC	60.697	AGAACGTCTGTCAAAAGTGCTTC	59.978	100
Unigene12372_all_1130_2	CTGCTGCTGCTGCTG	CTG(3*5)	TCTATGAAGTCTCAACGTCAGCC	60.807	AGAACGTCTGTCAAAAGTGCTTC	59.978	134
Unigene12372_all_1130_3	CTGCTGCTGCTGCTG	CTG(3*5)	ATCCGGTCATAGTCTAAGGCATC	60.697	AACGTCTGTCAAAAGTGCTTCAT	60.219	98
Unigene12372_all_1130_4	CTGCTGCTGCTGCTG	CTG(3*5)	ATCCGGTCATAGTCTAAGGCATC	60.697	TGAAGGCTTATGAGAACGTCTGT	60.309	112
Unigene12372_all_1130_5	CTGCTGCTGCTGCTG	CTG(3*5)	TCTATGAAGTCTCAACGTCAGCC	60.807	ATGAAGGCTTATGAGAACGTCTG	59.797	147
Unigene12482_all_1131_1	ATCATCATCATCATC	ATC(3*5)	CTCTTGTTTCGTTGATGAATGTG	59.663	CAGGACAGCCAAAACAATTTAAC	59.926	119
Unigene12482_all_1131_2	ATCATCATCATCATC	ATC(3*5)	CCGATAATGCAATTCTCTCTTGT	59.643	AGGACAGCCAAAACAATTTAACA	59.926	134
Unigene12482_all_1131_3	ATCATCATCATCATC	ATC(3*5)	CCGATAATGCAATTCTCTCTTGT	59.643	CAGGACAGCCAAAACAATTTAAC	59.926	135
Unigene12482_all_1131_4	ATCATCATCATCATC	ATC(3*5)	TTCGTTGATGAATGTGTCAACTT	59.531	TTTTTATTCCACCAACAAACACC	60.01	151
Unigene12482_all_1131_5	ATCATCATCATCATC	ATC(3*5)	CTTGTTTCGTTGATGAATGTGTC	59.531	CAGGACAGCCAAAACAATTTAAC	59.926	117
Unigene12530_all_1132_1	CTCTCTCTCTCT	CT(2*6)	CGCACATCATATCCATTCAACTA	59.867	TAATTGGATTTATGCCTTGGTCA	60.538	97
Unigene12530_all_1132_2	CTCTCTCTCTCT	CT(2*6)	CGCACATCATATCCATTCAACTA	59.867	GGTTCAACAAGGAGGAATTGTAA	59.403	120
Unigene12530_all_1132_3	CTCTCTCTCTCT	CT(2*6)	TTGCCTGTTCTTCTCTATTTCCA	60.243	TAATTGGATTTATGCCTTGGTCA	60.538	157
Unigene12530_all_1132_4	CTCTCTCTCTCT	CT(2*6)	AGATCATCGCACATCATATCCAT	60.574	TAATTGGATTTATGCCTTGGTCA	60.538	104
Unigene12530_all_1132_5	CTCTCTCTCTCT	CT(2*6)	AGATCATCGCACATCATATCCAT	60.574	GGTTCAACAAGGAGGAATTGTAA	59.403	127
Unigene1261_all_680_1	GCCGCCGCCGCCGCC	GCC(3*5)	TAGTTGTAGTCGAGGGTTTCGAG	59.827	CCGTGGTCATTATGATGATTTCT	60.089	144
Unigene1261_all_680_2	GCCGCCGCCGCCGCC	GCC(3*5)	AGCGTAGTTGTAGTCGAGGGTTT	60.575	CCGTGGTCATTATGATGATTTCT	60.089	148
Unigene1261_all_680_3	GCCGCCGCCGCCGCC	GCC(3*5)	TAGCGTAGTTGTAGTCGAGGGTT	59.399	CCGTGGTCATTATGATGATTTCT	60.089	149
Unigene1261_all_680_4	GCCGCCGCCGCCGCC	GCC(3*5)	GATAGCGTAGTTGTAGTCGAGGG	59.36	CCGTGGTCATTATGATGATTTCT	60.089	151
Unigene1261_all_680_5	GCCGCCGCCGCCGCC	GCC(3*5)	GGATAGCGTAGTTGTAGTCGAGG	59.36	CCGTGGTCATTATGATGATTTCT	60.089	152
Unigene1263_all_681_1	GCCGCCGCCGCCGCCGCC	GCC(3*6)	CTTGTCTTCAGCAGCCCTTTTAC	61.588	GGATAATCTCTGGGAGTCAGAGC	60.589	160
Unigene1263_all_681_2	GCCGCCGCCGCCGCCGCC	GCC(3*6)	TTGTCTTCAGCAGCCCTTTTAC	60.769	GGATAATCTCTGGGAGTCAGAGC	60.589	159
Unigene1263_all_681_3	GCCGCCGCCGCCGCCGCC	GCC(3*6)	CTTGTCTTCAGCAGCCCTTTTA	60.886	GGATAATCTCTGGGAGTCAGAGC	60.589	160
Unigene1263_all_681_4	GCCGCCGCCGCCGCCGCC	GCC(3*6)	TTGTCTTCAGCAGCCCTTTTA	60.004	GGATAATCTCTGGGAGTCAGAGC	60.589	159
Unigene1263_all_681_5	GCCGCCGCCGCCGCCGCC	GCC(3*6)	CTTGTCTTCAGCAGCCCTTTTAC	61.588	ATAATCTCTGGGAGTCAGAGCG	59.87	158
Unigene1268_all_682_1	CTACTACTACTACTA	CTA(3*5)	GCTTCTTTTGTGTGGACTGATCT	59.809	CGGTCCTAACTCGAGTAGCAGTA	59.975	80
Unigene1268_all_682_2	CTACTACTACTACTA	CTA(3*5)	GCTTCTTTTGTGTGGACTGATCT	59.809	AGGATGATGGAAGAGTGGATGTA	59.841	159
Unigene1268_all_682_3	CTACTACTACTACTA	CTA(3*5)	GCTTCTTTTGTGTGGACTGATCT	59.809	GGATGATGGAAGAGTGGATGTAA	60.201	158
Unigene1268_all_682_4	CTACTACTACTACTA	CTA(3*5)	GCTTCTTTTGTGTGGACTGATCT	59.809	AGTGGATGTAAAAGCGGATAAGG	60.698	146
Unigene1268_all_682_5	CTACTACTACTACTA	CTA(3*5)	GCTTCTTTTGTGTGGACTGATCT	59.809	GAGTGGATGTAAAAGCGGATAAG	59.197	147
Unigene1274_all_683_1	TGCTGCTGCTGCTGC	TGC(3*5)	CGAAAATATCATCCAAATCAAGC	59.83	CTTCGATGAAGACGGTTCAA	58.847	117
Unigene1274_all_683_2	TGCTGCTGCTGCTGC	TGC(3*5)	CGAAAATATCATCCAAATCAAGC	59.83	ATGAAGACGGTTCAACCCC	59.77	112
Unigene1274_all_683_3	TGCTGCTGCTGCTGC	TGC(3*5)	CCGAAAATATCATCCAAATCAAG	59.7	CTTCGATGAAGACGGTTCAA	58.847	118
Unigene1274_all_683_4	TGCTGCTGCTGCTGC	TGC(3*5)	CCGAAAATATCATCCAAATCAAG	59.7	ATGAAGACGGTTCAACCCC	59.77	113
Unigene1274_all_683_5	TGCTGCTGCTGCTGC	TGC(3*5)	CGAAAATATCATCCAAATCAAGC	59.83	GAAGACGGTTCAACCCCTG	60.494	110
Unigene1278_all_684_1	CGGCGGCGGCGGCGG	CGG(3*5)	CGAGTGCACCAACTACATATTCA	60.068	CCACCACAATTTTTCCAAGTCT	60.254	142
Unigene1278_all_684_2	CGGCGGCGGCGGCGG	CGG(3*5)	CGAGTGCACCAACTACATATTCA	60.068	GTTCCACCACAATTTTTCCAAGT	61.327	145
Unigene1278_all_684_3	CGGCGGCGGCGGCGG	CGG(3*5)	ACCAACTACATATTCATGGCGAC	60.15	CCACCACAATTTTTCCAAGTCT	60.254	135
Unigene1278_all_684_4	CGGCGGCGGCGGCGG	CGG(3*5)	ACCAACTACATATTCATGGCGAC	60.15	GTTCCACCACAATTTTTCCAAGT	61.327	138
Unigene1278_all_684_5	CGGCGGCGGCGGCGG	CGG(3*5)	TGTTCCCATGTTTAAGAAGGATG	60.223	CCACCACAATTTTTCCAAGTCT	60.254	88
Unigene12865_all_1133_1	CTCTCTCTCTCTCTCTCT	CT(2*9)	CAGGGAAACTAGGCTGAAAAGTT	60.165	CGTTAAATGTTTACGTTTCCAGG	59.824	110
Unigene12865_all_1133_2	CTCTCTCTCTCTCTCTCT	CT(2*9)	CCGAAAGAATCACCTCATTAACA	60.35	CGTTAAATGTTTACGTTTCCAGG	59.824	134
Unigene12865_all_1133_3	CTCTCTCTCTCTCTCTCT	CT(2*9)	ACTAGGCTGAAAAGTTCAACACG	59.868	GGAAGAAATCGTGAAATTCGTTA	59.512	121
Unigene12865_all_1133_4	CTCTCTCTCTCTCTCTCT	CT(2*9)	ACCTCATTAACACCAGGGAAACT	60.155	GGAAGAAATCGTGAAATTCGTTA	59.512	141
Unigene12865_all_1133_5	CTCTCTCTCTCTCTCTCT	CT(2*9)	CAGGGAAACTAGGCTGAAAAGTT	60.165	GGAAGAAATCGTGAAATTCGTTA	59.512	128
Unigene1288_all_685_1	GCGGCGGCGGCGGCG	GCG(3*5)	GCAGCATACAGTAGCGTACAAAA	59.523	TAACACATGAATTGCTGAAGGTG	60.046	136
Unigene1288_all_685_2	GCGGCGGCGGCGGCG	GCG(3*5)	TTCCTATTCGATTGCTGGACTTA	60.102	AACCATTGTTTTCTAAGGGGATG	60.441	147
Unigene1288_all_685_3	GCGGCGGCGGCGGCG	GCG(3*5)	TTCCTATTCGATTGCTGGACTTA	60.102	CAACCATTGTTTTCTAAGGGGAT	60.441	148
Unigene1288_all_685_4	GCGGCGGCGGCGGCG	GCG(3*5)	TTCCTATTCGATTGCTGGACTTA	60.102	ATCAACCATTGTTTTCTAAGGGG	60.441	150
Unigene1288_all_685_5	GCGGCGGCGGCGGCG	GCG(3*5)	TCCTATTCGATTGCTGGACTTAG	59.765	AACCATTGTTTTCTAAGGGGATG	60.441	146
Unigene1292_all_686_1	TATATATATATA	TA(2*6)	TTAAACACGTTGTATGGTGCAAG	59.974	GATGGTACCTATCAAGCGAGATG	60	160
Unigene1292_all_686_2	TATATATATATA	TA(2*6)	TACTTTAGCGAAGATGTTTTCCG	59.809	GATGGTACCTATCAAGCGAGATG	60	118
Unigene1292_all_686_3	TATATATATATA	TA(2*6)	CGGGAATCACTTTACTTTAGCG	60.141	GATGGTACCTATCAAGCGAGATG	60	130
Unigene1292_all_686_4	TATATATATATA	TA(2*6)	CGCGGGAATCACTTTACTTTAG	60.141	GATGGTACCTATCAAGCGAGATG	60	132
Unigene1292_all_686_5	TATATATATATA	TA(2*6)	ACTTTAGCGAAGATGTTTTCCG	59.793	GATGGTACCTATCAAGCGAGATG	60	117
Unigene13031_all_1134_1	AGTAGTAGTAGTAGT	AGT(3*5)	TTGTTTGAACAAATTATGGACCC	59.977	AAGAAGAAAACGTGAGGATTTGA	59.295	116
Unigene13031_all_1134_2	AGTAGTAGTAGTAGT	AGT(3*5)	AGTGGCGTTTATTTTTGTTTGAA	59.931	AAGAAGAAAACGTGAGGATTTGA	59.295	130
Unigene13031_all_1134_3	AGTAGTAGTAGTAGT	AGT(3*5)	CAAATTATGGACCCACATTCAAC	60.338	AAGAAGAAAACGTGAGGATTTGA	59.295	107
Unigene13031_all_1134_4	AGTAGTAGTAGTAGT	AGT(3*5)	AACAAATTATGGACCCACATTCA	60.338	AAGAAGAAAACGTGAGGATTTGA	59.295	109
Unigene13031_all_1134_5	AGTAGTAGTAGTAGT	AGT(3*5)	TTGAACAAATTATGGACCCACAT	60.338	AAGAAGAAAACGTGAGGATTTGA	59.295	112
Unigene13038_all_1135_3	TATATATATATATATA	TA(2*8)	TTGGTGTTTGAGGATCTCATTGT	60.768	CTACATGGAAACGAAAAAGCATC	60.017	160
Unigene13038_all_1135_4	TATATATATATATATA	TA(2*8)	CCATGGATTCTCACGTAAACAAC	60.637	ACAAATTTTTGTACCTCGACCCT	60.153	126
Unigene13122_all_1137_1	AAAGCAAAGCAAAGCAAAGC	AAAGC(5*4)	GATCACAATCGGCATTTTACAGT	60.258	TTGCTTCTTAGTGTGCCTTTCTC	60.069	136
Unigene13122_all_1137_2	AAAGCAAAGCAAAGCAAAGC	AAAGC(5*4)	GATCACAATCGGCATTTTACAGT	60.258	TAGTGTGCCTTTCTCTCTTCTGC	60.199	128
Unigene13122_all_1137_3	AAAGCAAAGCAAAGCAAAGC	AAAGC(5*4)	GATTAGGAGATTTCCCCAGCTAA	59.949	CCGTAGCTTACTGATCCAATCAT	59.536	134
Unigene13122_all_1137_4	AAAGCAAAGCAAAGCAAAGC	AAAGC(5*4)	GATCACAATCGGCATTTTACAGT	60.258	TGCTTCTTAGTGTGCCTTTCTCT	59.725	135
Unigene13122_all_1137_5	AAAGCAAAGCAAAGCAAAGC	AAAGC(5*4)	ACCTTTCCTATAGCTCTCCTCCC	60.444	CTGCGTACTGTTTTGTCGTATTG	59.757	144
Unigene13142_all_1138_1	TGGTGGTGGTGGTGG	TGG(3*5)	TGCATCAACTGTAACGAAATCTT	58.824	ATCTTTACTAAAACCGGAAACGG	59.802	160
Unigene13142_all_1138_2	TGGTGGTGGTGGTGG	TGG(3*5)	GGTGCATCAACTGTAACGAAATC	60.774	TTTACTAAAACCGGAAACGGAAG	60.681	159
Unigene13142_all_1138_3	TGGTGGTGGTGGTGG	TGG(3*5)	GGTGCATCAACTGTAACGAAATC	60.774	CTTTACTAAAACCGGAAACGGAA	60.681	160
Unigene13142_all_1138_4	TGGTGGTGGTGGTGG	TGG(3*5)	GGTGCATCAACTGTAACGAAATC	60.774	TACTAAAACCGGAAACGGAAGAC	60.707	157
Unigene13142_all_1138_5	TGGTGGTGGTGGTGG	TGG(3*5)	GGTGCATCAACTGTAACGAAATC	60.774	TACTAAAACCGGAAACGGAAGA	59.997	157
Unigene1318_all_687_1	CTGCTGCTGCTGCTGCTG	CTG(3*6)	CACCTCCACCTCTACCTTGTCT	59.662	ACAGGAAATGTCGAGGAAAGAA	60.11	151
Unigene1318_all_687_2	CTGCTGCTGCTGCTGCTG	CTG(3*6)	CTCTACCTTGTCTCGGCTCTTG	60.56	ACAGGAAATGTCGAGGAAAGAAG	60.977	142
Unigene1318_all_687_3	CTGCTGCTGCTGCTGCTG	CTG(3*6)	CACCTCCACCTCTACCTTGTCTC	61.435	ACAGGAAATGTCGAGGAAAGAA	60.11	151
Unigene1318_all_687_4	CTGCTGCTGCTGCTGCTG	CTG(3*6)	CACCTCCACCTCTACCTTGTCTC	61.435	AACAGGAAATGTCGAGGAAAGA	60.11	152
Unigene1318_all_687_5	CTGCTGCTGCTGCTGCTG	CTG(3*6)	CACCTCCACCTCTACCTTGTCT	59.662	AACAGGAAATGTCGAGGAAAGAA	61.31	152
Unigene13225_all_1139_1	AAGAAGAAGAAGAAG	AAG(3*5)	ACGGTTACAATCTGAAAGGGAAC	60.613	ACCAATATAATGACAACAACGGC	60.023	146
Unigene13225_all_1139_2	AAGAAGAAGAAGAAG	AAG(3*5)	ACGGTTACAATCTGAAAGGGAAC	60.613	CCAATATAATGACAACAACGGCT	60.141	145
Unigene13225_all_1139_3	AAGAAGAAGAAGAAG	AAG(3*5)	CAGCAACGGTTACAATCTGAAAG	61.033	ACCAATATAATGACAACAACGGC	60.023	151
Unigene13225_all_1139_4	AAGAAGAAGAAGAAG	AAG(3*5)	AACGGTTACAATCTGAAAGGGAA	61.052	ACCAATATAATGACAACAACGGC	60.023	147
Unigene13225_all_1139_5	AAGAAGAAGAAGAAG	AAG(3*5)	CGGTTACAATCTGAAAGGGAAC	59.871	ACCAATATAATGACAACAACGGC	60.023	145
Unigene13252_all_1140_1	CACACACACACA	CA(2*6)	CGCTTTCCTCTTACGACAAGAAT	61.086	GAGTTGATATGATATGGAGGCGT	59.372	154
Unigene13252_all_1140_2	CACACACACACA	CA(2*6)	CGCTTTCCTCTTACGACAAGAAT	61.086	TGATATGATATGGAGGCGTTACA	59.358	150
Unigene13252_all_1140_3	CACACACACACA	CA(2*6)	CGCTTTCCTCTTACGACAAGAAT	61.086	ATATGATATGGAGGCGTTACAGG	59.285	148
Unigene13252_all_1140_4	CACACACACACA	CA(2*6)	CGCTTTCCTCTTACGACAAGAAT	61.086	AGGCGTTACAGGGTTAAAAACAG	60.751	137
Unigene13252_all_1140_5	CACACACACACA	CA(2*6)	TTTCCTCTTACGACAAGAATTGTG	59.703	GAGTTGATATGATATGGAGGCGT	59.372	151
Unigene13283_all_1141_1	TAGTAGTAGTAGTAG	TAG(3*5)	CTTGCAGCATGATTTCAACTTC	59.889	GTGGCAAATCATCCAAGAACC	61.626	143
Unigene13283_all_1141_2	TAGTAGTAGTAGTAG	TAG(3*5)	CTTGCAGCATGATTTCAACTTC	59.889	TGGCAAATCATCCAAGAACC	60.843	142
Unigene13283_all_1141_3	TAGTAGTAGTAGTAG	TAG(3*5)	GCAGCATGATTTCAACTTCAAT	59.232	CTAAGGGGTGGCAAATCATC	59.387	147
Unigene13283_all_1141_4	TAGTAGTAGTAGTAG	TAG(3*5)	GCAGCATGATTTCAACTTCAAT	59.232	GTGGCAAATCATCCAAGAACC	61.626	140
Unigene13283_all_1141_5	TAGTAGTAGTAGTAG	TAG(3*5)	GCAGCATGATTTCAACTTCAAT	59.232	GGTGGCAAATCATCCAAGAAC	61.626	141
Unigene13382_all_1142_1	ATACCATACCATACCATACCATACC	ATACC(5*5)	ATTCCTACACCGTCTCTTGTGAA	60.047	CCGGTTTTGAATGAGATATGAAG	59.851	155
Unigene13382_all_1142_2	ATACCATACCATACCATACCATACC	ATACC(5*5)	AATTCCTACACCGTCTCTTGTGA	60.047	CCGGTTTTGAATGAGATATGAAG	59.851	156
Unigene13382_all_1142_3	ATACCATACCATACCATACCATACC	ATACC(5*5)	ATTCCTACACCGTCTCTTGTGAA	60.047	GAAGTGTACTGGTACCCAGGTTG	59.84	136
Unigene13382_all_1142_4	ATACCATACCATACCATACCATACC	ATACC(5*5)	ATTCCTACACCGTCTCTTGTGAA	60.047	TGAAGTGTACTGGTACCCAGGTT	59.84	137
Unigene13382_all_1142_5	ATACCATACCATACCATACCATACC	ATACC(5*5)	AATTCCTACACCGTCTCTTGTGA	60.047	GAAGTGTACTGGTACCCAGGTTG	59.84	137
Unigene1344_all_688_1	ACACACACACACAC	AC(2*7)	GCGGCTGATCATCAAACTAGATA	60.599	CGTTTTTCACTAATCATGGAAGC	60.017	132
Unigene1344_all_688_2	ACACACACACACAC	AC(2*7)	GCGGCTGATCATCAAACTAGATA	60.599	GGAACGTTTTTCACTAATCATGG	59.765	136
Unigene1344_all_688_3	ACACACACACACAC	AC(2*7)	AAGTGACTACGTGTGGAGCATGT	61.034	CGTTTTTCACTAATCATGGAAGC	60.017	104
Unigene1344_all_688_4	ACACACACACACAC	AC(2*7)	GTCTGACCGCACATACACACTT	60.103	CGTTTTTCACTAATCATGGAAGC	60.017	83
Unigene1344_all_688_5	ACACACACACACAC	AC(2*7)	AAATAAGTGACTACGTGTGGAGCA	60.115	CGTTTTTCACTAATCATGGAAGC	60.017	108
Unigene1349_all_689_1	GCTGCTGCTGCTGCT	GCT(3*5)	ACTCCAGACATCGCTTCTGATAC	59.793	CTAGCCGTAGGCCTAGTTCCC	61.431	153
Unigene1349_all_689_2	GCTGCTGCTGCTGCT	GCT(3*5)	ACTCCAGACATCGCTTCTGATAC	59.793	CCTAGCCGTAGGCCTAGTTCC	61.431	154
Unigene1349_all_689_3	GCTGCTGCTGCTGCT	GCT(3*5)	AGACATCGCTTCTGATACAATCC	59.634	CTAGCCGTAGGCCTAGTTCCC	61.431	148
Unigene1349_all_689_4	GCTGCTGCTGCTGCT	GCT(3*5)	AGACATCGCTTCTGATACAATCC	59.634	CCTAGCCGTAGGCCTAGTTCC	61.431	149
Unigene1349_all_689_5	GCTGCTGCTGCTGCT	GCT(3*5)	ACTCCAGACATCGCTTCTGATAC	59.793	TAGCCGTAGGCCTAGTTCCC	60.593	152
Unigene13529_all_1143_1	ACCACCACCACCACC	ACC(3*5)	CCCTTCTTTCAGACATGTTCATC	59.99	CATGTAAAAATACGTGAGGGGAA	60.115	143
Unigene13529_all_1143_2	ACCACCACCACCACC	ACC(3*5)	CCCTTCTTTCAGACATGTTCATC	59.99	AGAAGGACGCTCAATCATGTAAA	60.143	158
Unigene13529_all_1143_3	ACCACCACCACCACC	ACC(3*5)	CCCTTCTTTCAGACATGTTCATC	59.99	GAAGGACGCTCAATCATGTAAAA	60.484	157
Unigene13529_all_1143_4	ACCACCACCACCACC	ACC(3*5)	CCCTTCTTTCAGACATGTTCATC	59.99	TCATGTAAAAATACGTGAGGGGA	60.582	144
Unigene13529_all_1143_5	ACCACCACCACCACC	ACC(3*5)	CCCTTCTTTCAGACATGTTCATC	59.99	GAGAAGGACGCTCAATCATGTAA	60.626	159
Unigene1354_all_690_1	TCTCTCTCTCTCTCTC	TC(2*8)	GCTTCAGTGTAGTCGTCATTCCT	59.83	ATCTTTTGACCGTTGGTTGTATG	60.156	97
Unigene1354_all_690_2	TCTCTCTCTCTCTCTC	TC(2*8)	AGCTTCAGTGTAGTCGTCATTCC	59.83	ATCTTTTGACCGTTGGTTGTATG	60.156	98
Unigene1354_all_690_3	TCTCTCTCTCTCTCTC	TC(2*8)	TAGTCGTCATTCCTCCAGTGAGT	60.181	ATCTTTTGACCGTTGGTTGTATG	60.156	88
Unigene1354_all_690_4	TCTCTCTCTCTCTCTC	TC(2*8)	GTAGTCGTCATTCCTCCAGTGAG	60.181	ATCTTTTGACCGTTGGTTGTATG	60.156	89
Unigene1354_all_690_5	TCTCTCTCTCTCTCTC	TC(2*8)	TGTCACGATTATTATTTCCCAGC	60.214	ATCTTTTGACCGTTGGTTGTATG	60.156	118
Unigene1376_all_691_1	GAGAGAGAGAGAGA	GA(2*7)	CCCATAAATGGCCTAAAGAAAAA	60.499	GCAGGACTATGACAGAAAAATGG	60.014	128
Unigene1376_all_691_2	GAGAGAGAGAGAGA	GA(2*7)	GTCCCATAAATGGCCTAAAGAAA	60.519	CTGGTTTTTATTCTTGATGCAGG	60.01	148
Unigene1376_all_691_3	GAGAGAGAGAGAGA	GA(2*7)	GTCCCATAAATGGCCTAAAGAAA	60.519	GCAGGACTATGACAGAAAAATGG	60.014	130
Unigene1376_all_691_4	GAGAGAGAGAGAGA	GA(2*7)	CCCATAAATGGCCTAAAGAAAAA	60.499	TCTTGATGCAGGACTATGACAGA	59.89	135
Unigene1376_all_691_5	GAGAGAGAGAGAGA	GA(2*7)	GTCCCATAAATGGCCTAAAGAAA	60.519	TCTTGATGCAGGACTATGACAGA	59.89	137
Unigene1389_all_692_1	ATATATATATAT	AT(2*6)	ATACTTCTAAATCCGGTGCTGGT	60.262	TGCAATCCGATGTCTACTGATAA	59.622	148
Unigene1389_all_692_2	ATATATATATAT	AT(2*6)	ATACTTCTAAATCCGGTGCTGGT	60.262	TTGCAATCCGATGTCTACTGATA	59.622	149
Unigene1389_all_692_3	ATATATATATAT	AT(2*6)	TGCTATACTTCTAAATCCGGTGC	59.677	TGCAATCCGATGTCTACTGATAA	59.622	152
Unigene1389_all_692_4	ATATATATATAT	AT(2*6)	TGCTATACTTCTAAATCCGGTGC	59.677	TTGCAATCCGATGTCTACTGATA	59.622	153
Unigene1389_all_692_5	ATATATATATAT	AT(2*6)	ATACTTCTAAATCCGGTGCTGGT	60.262	CTTGCAATCCGATGTCTACTGAT	60.517	150
Unigene1399_all_693_1	CTCTCTCTCTCTCT	CT(2*7)	GAAGACAAAGACATGGATTGGAG	59.99	GTTCCTGCCGATTAACTGAGAG	60.262	140
Unigene1399_all_693_2	CTCTCTCTCTCTCT	CT(2*7)	TCTCGTGACACTGAAGACAAAGA	60.081	GTTCCTGCCGATTAACTGAGAG	60.262	152
Unigene1399_all_693_3	CTCTCTCTCTCTCT	CT(2*7)	GAAGACAAAGACATGGATTGGAG	59.99	ACTTATCAGGCCACAATCGTTC	60.381	158
Unigene1399_all_693_4	CTCTCTCTCTCTCT	CT(2*7)	GAAGACAAAGACATGGATTGGAG	59.99	GACTTATCAGGCCACAATCGTT	60.381	159
Unigene1399_all_693_5	CTCTCTCTCTCTCT	CT(2*7)	AGACGATCCCACTACTCAAGTCC	60.907	CTAAAACGACTTATCAGGCCACA	60.525	104
Unigene14014_all_1147_1	TGTGTGTGTGTG	TG(2*6)	TGTTCAAGTGTTGTGCTCTGATT	59.834	AGCACAGATGCTGTAACATTCCT	60.206	140
Unigene14014_all_1147_2	TGTGTGTGTGTG	TG(2*6)	TTGTTCAAGTGTTGTGCTCTGAT	59.834	AGCACAGATGCTGTAACATTCCT	60.206	141
Unigene14014_all_1147_3	TGTGTGTGTGTG	TG(2*6)	ATTGTTCAAGTGTTGTGCTCTGA	59.834	AGCACAGATGCTGTAACATTCCT	60.206	142
Unigene14014_all_1147_4	TGTGTGTGTGTG	TG(2*6)	GATTGTTCAAGTGTTGTGCTCTG	59.834	AGCACAGATGCTGTAACATTCCT	60.206	143
Unigene14020_all_1148_1	GCAGCAGCAGCAGCAGCA	GCA(3*6)	CGTGAGGATAATGATCGTGAAAC	60.736	GTCGTGTCAGTTCCTTCTGGAT	60.553	160
Unigene14020_all_1148_2	GCAGCAGCAGCAGCAGCA	GCA(3*6)	TGAGGATAATGATCGTGAAACAC	58.965	AGTTCCTTCTGGATCTCCGTTT	60.478	150
Unigene14020_all_1148_3	GCAGCAGCAGCAGCAGCA	GCA(3*6)	GTGAGGATAATGATCGTGAAACA	58.965	AGTTCCTTCTGGATCTCCGTTT	60.478	151
Unigene14020_all_1148_4	GCAGCAGCAGCAGCAGCA	GCA(3*6)	CGTGAGGATAATGATCGTGAAA	59.96	AGTTCCTTCTGGATCTCCGTTT	60.478	152
Unigene14020_all_1148_5	GCAGCAGCAGCAGCAGCA	GCA(3*6)	TGAGGATAATGATCGTGAAACAC	58.965	GTCGTGTCAGTTCCTTCTGGAT	60.553	158
Unigene1406_all_694_1	GGAGGAGGAGGAGGAGGA	GGA(3*6)	ATGTGGCGTATGAACCAATGT	60.133	AAAGGTGGGATCACGAAACTTAG	60.726	139
Unigene1406_all_694_2	GGAGGAGGAGGAGGAGGA	GGA(3*6)	ATGTGGCGTATGAACCAATGT	60.133	AAAGGTGGGATCACGAAACTTA	59.871	139
Unigene1406_all_694_3	GGAGGAGGAGGAGGAGGA	GGA(3*6)	GAAATCTCAAGATGGAACCAAGC	61.297	GATCACGAAACTTAGGCCTTCC	61.3	158
Unigene1406_all_694_4	GGAGGAGGAGGAGGAGGA	GGA(3*6)	GAAATCTCAAGATGGAACCAAGC	61.297	GGATCACGAAACTTAGGCCTTC	61.3	159
Unigene1406_all_694_5	GGAGGAGGAGGAGGAGGA	GGA(3*6)	ATGTGGCGTATGAACCAATGT	60.133	AAGGTGGGATCACGAAACTTAG	59.521	138
Unigene1415_all_695_1	TAGTAGTAGTAGTAGTAG	TAG(3*6)	TACTGTGTTCTGTACCCAGGAGG	60.454	ACCATGACTCCAGACCTAACCTG	61.671	149
Unigene1415_all_695_2	TAGTAGTAGTAGTAGTAG	TAG(3*6)	TACTGTGTTCTGTACCCAGGAGG	60.454	CACCATGACTCCAGACCTAACCT	61.671	150
Unigene1415_all_695_3	TAGTAGTAGTAGTAGTAG	TAG(3*6)	TACTGTGTTCTGTACCCAGGAGG	60.454	CACCATGACTCCAGACCTAACC	60.797	150
Unigene1415_all_695_4	TAGTAGTAGTAGTAGTAG	TAG(3*6)	TACTGTGTTCTGTACCCAGGAGG	60.454	CCATGACTCCAGACCTAACCTG	60.921	148
Unigene1415_all_695_5	TAGTAGTAGTAGTAGTAG	TAG(3*6)	TACTGTGTTCTGTACCCAGGAGG	60.454	GCACCATGACTCCAGACCTAAC	60.942	151
Unigene14199_all_1149_1	ACACACACACACACACAC	AC(2*9)	TCACAAGCAAACGTGACTATGAC	60.225	TTTTAAAACATGAGCGGAAGAAG	59.79	146
Unigene14199_all_1149_2	ACACACACACACACACAC	AC(2*9)	TCACAAGCAAACGTGACTATGAC	60.225	CTTTTAAAACATGAGCGGAAGAA	59.79	147
Unigene14199_all_1149_3	ACACACACACACACACAC	AC(2*9)	TCACAAGCAAACGTGACTATGAC	60.225	TTAAAACATGAGCGGAAGAAGAA	60.238	144
Unigene14199_all_1149_4	ACACACACACACACACAC	AC(2*9)	TCACAAGCAAACGTGACTATGAC	60.225	TTTAAAACATGAGCGGAAGAAGA	60.238	145
Unigene14199_all_1149_5	ACACACACACACACACAC	AC(2*9)	TCACAAGCAAACGTGACTATGAC	60.225	TCTTTTAAAACATGAGCGGAAGA	60.238	148
Unigene1420_all_696_1	GCAGCAGCAGCAGCA	GCA(3*5)	CCTGTTGAGGACGTTGTAGAGAC	60.216	GTATGAAGGCGTGGTGTACTCTC	60.075	145
Unigene1420_all_696_2	GCAGCAGCAGCAGCA	GCA(3*5)	TGTTGAGGACGTTGTAGAGACTG	59.453	GTATGAAGGCGTGGTGTACTCTC	60.075	143
Unigene1420_all_696_3	GCAGCAGCAGCAGCA	GCA(3*5)	CCTGTTGAGGACGTTGTAGAGAC	60.216	GAAGAGTATGAAGGCGTGGTGTA	60.547	150
Unigene1420_all_696_4	GCAGCAGCAGCAGCA	GCA(3*5)	ACCTGTTGAGGACGTTGTAGAGA	60.216	GAAGAGTATGAAGGCGTGGTGTA	60.547	151
Unigene1420_all_696_5	GCAGCAGCAGCAGCA	GCA(3*5)	GTTGAGGACGTTGTAGAGACTGC	60.358	GAAGAGTATGAAGGCGTGGTGTA	60.547	147
Unigene14253_all_1150_1	GCTGCTGCTGCTGCTGCT	GCT(3*6)	ATGAATCGGAGGATATCTGCAC	60.315	GAATTTGTTACTAAGGGTGCTGC	59.24	158
Unigene14253_all_1150_2	GCTGCTGCTGCTGCTGCT	GCT(3*6)	AATGAATCGGAGGATATCTGCAC	61.519	GAATTTGTTACTAAGGGTGCTGC	59.24	159
Unigene14253_all_1150_3	GCTGCTGCTGCTGCTGCT	GCT(3*6)	ATGAATCGGAGGATATCTGCAC	60.315	AGAATTTGTTACTAAGGGTGCTGC	60.083	159
Unigene14253_all_1150_4	GCTGCTGCTGCTGCTGCT	GCT(3*6)	AACTCTCGATCTGCTGCTTCTTA	59.818	GTTGAGAAGGGGTCTGGTGAT	60.364	130
Unigene14253_all_1150_5	GCTGCTGCTGCTGCTGCT	GCT(3*6)	AATGAATCGGAGGATATCTGCAC	61.519	AGAATTTGTTACTAAGGGTGCTGC	60.083	160
Unigene1429_all_697_1	GAGAGAGAGAGAGA	GA(2*7)	ATAAAACCAAATCAAACGAAGCA	59.898	GGGAAAAAGAAAGGAAGGAAAAT	60.162	133
Unigene1429_all_697_2	GAGAGAGAGAGAGA	GA(2*7)	ATTTTCTCCTCCCTCAAAACATC	59.839	GGGAAAAAGAAAGGAAGGAAAAT	60.162	107
Unigene1429_all_697_3	GAGAGAGAGAGAGA	GA(2*7)	GATTTTCTCCTCCCTCAAAACAT	59.839	GGGAAAAAGAAAGGAAGGAAAAT	60.162	108
Unigene1429_all_697_4	GAGAGAGAGAGAGA	GA(2*7)	ACTCCAAATAACTAATGCCCCAC	60.467	TAGGTTTAACCGTCCTTAGAGGG	59.908	142
Unigene1429_all_697_5	GAGAGAGAGAGAGA	GA(2*7)	ACCACTCCAAATAACTAATGCCC	60.467	TAGGTTTAACCGTCCTTAGAGGG	59.908	145
Unigene1431_all_698_1	GATTTGATTTGATTTGATTT	GATTT(5*4)	CGTGACTATACTGAACGGAGGTC	60.068	GGAGGAACACAAAAAGACAAATG	59.9	83
Unigene1431_all_698_2	GATTTGATTTGATTTGATTT	GATTT(5*4)	TCGTGACTATACTGAACGGAGGT	60.068	GGAGGAACACAAAAAGACAAATG	59.9	84
Unigene1431_all_698_3	GATTTGATTTGATTTGATTT	GATTT(5*4)	CTCGTGACTATACTGAACGGAGG	60.192	GGAGGAACACAAAAAGACAAATG	59.9	85
Unigene1431_all_698_4	GATTTGATTTGATTTGATTT	GATTT(5*4)	CGTGACTATACTGAACGGAGGTC	60.068	GAGGAGGAACACAAAAAGACAAA	59.661	85
Unigene1431_all_698_5	GATTTGATTTGATTTGATTT	GATTT(5*4)	TCGTGACTATACTGAACGGAGGT	60.068	GAGGAGGAACACAAAAAGACAAA	59.661	86
Unigene1437_all_699_1	TGCTGCTGCTGCTGC	TGC(3*5)	ACGCTGTTGCTCTAGACAATGTT	60.369	ATCGACTCTATCTCGAGGAGGTG	61.126	124
Unigene1437_all_699_2	TGCTGCTGCTGCTGC	TGC(3*5)	ACAATGTTACTGCGTCACCTTTC	60.458	AGGAAGTAACTGCTCTGAACCG	59.943	159
Unigene1437_all_699_3	TGCTGCTGCTGCTGC	TGC(3*5)	TTGCTCTAGACAATGTTACTGCG	59.61	ATCGACTCTATCTCGAGGAGGTG	61.126	118
Unigene1437_all_699_4	TGCTGCTGCTGCTGC	TGC(3*5)	ACAATGTTACTGCGTCACCTTTC	60.458	AAGGAAGTAACTGCTCTGAACCG	61.143	160
Unigene1437_all_699_5	TGCTGCTGCTGCTGC	TGC(3*5)	ACGCTGTTGCTCTAGACAATGTT	60.369	CATCGACTCTATCTCGAGGAGG	60.361	125
Unigene14441_all_1152_1	ACACACACACAC	AC(2*6)	GCTCGTAAAAGTATAGGGCCATC	60.346	TAAGTTCGTGTTGTTTGTTGCAC	60.123	131
Unigene14441_all_1152_2	ACACACACACAC	AC(2*6)	AAAGTATAGGGCCATCTCCAATG	60.551	TAAGTTCGTGTTGTTTGTTGCAC	60.123	124
Unigene14441_all_1152_3	ACACACACACAC	AC(2*6)	AAAAGTATAGGGCCATCTCCAAT	59.298	TAAGTTCGTGTTGTTTGTTGCAC	60.123	125
Unigene14441_all_1152_4	ACACACACACAC	AC(2*6)	TAAAAGTATAGGGCCATCTCCAA	59.058	TAAGTTCGTGTTGTTTGTTGCAC	60.123	126
Unigene14441_all_1152_5	ACACACACACAC	AC(2*6)	GGCGAAACTGCTCGTAAAAGTAT	60.967	TAAGTTCGTGTTGTTTGTTGCAC	60.123	140
Unigene14449_all_1153_1	CACCACCACCACCAC	CAC(3*5)	GCTAACTCACGACCAGCATACAT	60.575	AAGCGAAACTTCGTAATCAACAA	60.173	98
Unigene14449_all_1153_2	CACCACCACCACCAC	CAC(3*5)	ACCAGCATACATGGCATTAGAGA	60.882	AAGCGAAACTTCGTAATCAACAA	60.173	87
Unigene14449_all_1153_3	CACCACCACCACCAC	CAC(3*5)	GACCAGCATACATGGCATTAGAG	60.882	AAGCGAAACTTCGTAATCAACAA	60.173	88
Unigene14449_all_1153_4	CACCACCACCACCAC	CAC(3*5)	GACCAGCATACATGGCATTAGA	59.988	AAGCGAAACTTCGTAATCAACAA	60.173	88
Unigene14449_all_1153_5	CACCACCACCACCAC	CAC(3*5)	GCTAACTCACGACCAGCATACAT	60.575	GCGAAACTTCGTAATCAACAAGA	60.638	96
Unigene14699_all_1154_1	TATATATATATATATA	TA(2*8)	AAATAGAGTGGTGGGCATGTAAA	59.786	ACCTTAGGCACACGATTCTACAC	59.6	122
Unigene14699_all_1154_2	TATATATATATATATA	TA(2*8)	GTACCGAGAAGGAAAACCAGAAC	60.385	ACCTTAGGCACACGATTCTACAC	59.6	160
Unigene14699_all_1154_3	TATATATATATATATA	TA(2*8)	ATGTAAAATGAAAACGAGCGGAT	61.025	ACCTTAGGCACACGATTCTACAC	59.6	106
Unigene14699_all_1154_4	TATATATATATATATA	TA(2*8)	CAAATAGAGTGGTGGGCATGTAA	61.113	ACCTTAGGCACACGATTCTACAC	59.6	123
Unigene14699_all_1154_5	TATATATATATATATA	TA(2*8)	CAAATAGAGTGGTGGGCATGTA	59.883	ACCTTAGGCACACGATTCTACAC	59.6	123
Unigene14791_all_1155_1	GCGGCGGCGGCGGCG	GCG(3*5)	GTCCATCTTAGGTGACGGATTTT	60.584	ACAGTTGGAACCTTTCTTCGAG	59.789	121
Unigene14791_all_1155_2	GCGGCGGCGGCGGCG	GCG(3*5)	GTCCATCTTAGGTGACGGATTTT	60.584	GAGGAGTCAACCGATGAAGATT	59.581	153
Unigene14791_all_1155_3	GCGGCGGCGGCGGCG	GCG(3*5)	GTCCATCTTAGGTGACGGATTTT	60.584	GACAGTTGGAACCTTTCTTCGAG	61.497	122
Unigene14791_all_1155_4	GCGGCGGCGGCGGCG	GCG(3*5)	GTCCATCTTAGGTGACGGATTTT	60.584	AGTCAACCGATGAAGATTCGAG	60.63	149
Unigene14791_all_1155_5	GCGGCGGCGGCGGCG	GCG(3*5)	TCCATCTTAGGTGACGGATTTTT	61.027	ACAGTTGGAACCTTTCTTCGAG	59.789	120
Unigene14835_all_1156_1	CACCACCACCACCACCAC	CAC(3*6)	ACCGTCTGGTAGGAAAGAAGAAG	60.168	GACCACAATCGGAGGTTACTTTC	61.093	111
Unigene14835_all_1156_2	CACCACCACCACCACCAC	CAC(3*6)	GATCGTGTACGGTAGAAAGACCA	60.419	GACCACAATCGGAGGTTACTTTC	61.093	140
Unigene14835_all_1156_3	CACCACCACCACCACCAC	CAC(3*6)	ACCGTCTGGTAGGAAAGAAGAAG	60.168	ATCGGAGGTTACTTTCCCAAAC	60.57	104
Unigene14835_all_1156_4	CACCACCACCACCACCAC	CAC(3*6)	ACCGTCTGGTAGGAAAGAAGAAG	60.168	ACCACAATCGGAGGTTACTTTC	59.393	110
Unigene14835_all_1156_5	CACCACCACCACCACCAC	CAC(3*6)	ACCGTCTGGTAGGAAAGAAGAAG	60.168	GACCACAATCGGAGGTTACTTT	59.393	111
Unigene14903_all_1157_1	CGACGACGACGACGACGA	CGA(3*6)	GACCAAAGACTGAAGAAGACGAG	59.556	TTACTATTTGCAACCACCGAGAT	59.912	130
Unigene14903_all_1157_2	CGACGACGACGACGACGA	CGA(3*6)	CAAAGACTGAAGAAGACGAGTGG	60.454	TTACTATTTGCAACCACCGAGAT	59.912	127
Unigene14903_all_1157_3	CGACGACGACGACGACGA	CGA(3*6)	CCAAAGACTGAAGAAGACGAGTG	60.454	TTACTATTTGCAACCACCGAGAT	59.912	128
Unigene14903_all_1157_4	CGACGACGACGACGACGA	CGA(3*6)	GAAGACGAGTGGTAGTGAAGAGG	59.442	TTACTATTTGCAACCACCGAGAT	59.912	116
Unigene14903_all_1157_5	CGACGACGACGACGACGA	CGA(3*6)	GACGACCAAAGACTGAAGAAGAC	59.424	TTACTATTTGCAACCACCGAGAT	59.912	133
Unigene14907_all_1158_1	GAGGAGGAGGAGGAG	GAG(3*5)	GTATGGACGATTCCCAAAAGAAG	61.027	CTTCTTCCTCTTCTTCGTCCTCT	59.666	147
Unigene14907_all_1158_2	GAGGAGGAGGAGGAG	GAG(3*5)	GTATGGACGATTCCCAAAAGAAG	61.027	TTCTTCCTCTTCTTCGTCCTCTC	60.483	146
Unigene14907_all_1158_3	GAGGAGGAGGAGGAG	GAG(3*5)	GTATGGACGATTCCCAAAAGAAG	61.027	TCTTCTTCCTCTTCTTCGTCCTC	60.483	148
Unigene14907_all_1158_4	GAGGAGGAGGAGGAG	GAG(3*5)	GTATGGACGATTCCCAAAAGAA	60.184	CTTCTTCCTCTTCTTCGTCCTCT	59.666	147
Unigene14907_all_1158_5	GAGGAGGAGGAGGAG	GAG(3*5)	TATGGACGATTCCCAAAAGAAG	60.305	CTTCTTCCTCTTCTTCGTCCTCT	59.666	146
Unigene14908_all_1159_1	GAGGAGGAGGAGGAG	GAG(3*5)	GGAGAGGTACAAGAAGGAAATGG	60.347	CTGTAGCAAGTGCAGTAGACCCT	60.013	129
Unigene14908_all_1159_2	GAGGAGGAGGAGGAG	GAG(3*5)	GGAGAGGTACAAGAAGGAAATGG	60.347	ACTGTAGCAAGTGCAGTAGACCC	59.888	130
Unigene14908_all_1159_3	GAGGAGGAGGAGGAG	GAG(3*5)	GGAGAGGTACAAGAAGGAAATGG	60.347	TGGACTGTAGCAAGTGCAGTAGA	60.124	133
Unigene14908_all_1159_4	GAGGAGGAGGAGGAG	GAG(3*5)	GGAGAGGTACAAGAAGGAAATGG	60.347	GCAGTAGACCCTACGAAGGAAGT	60.194	118
Unigene14908_all_1159_5	GAGGAGGAGGAGGAG	GAG(3*5)	AAAGAAGCCTTTCAAGAAGAAGG	59.571	GCAGTAGACCCTACGAAGGAAGT	60.194	154
Unigene14951_all_1160_1	ATATATATATATAT	AT(2*7)	GTATATAATTCTATGTCGCGCCG	59.895	ATTTTCTTCGTAGTCCCTCGCT	60.608	141
Unigene14951_all_1160_2	ATATATATATATAT	AT(2*7)	GTACATTCAGCCTCAACCATTG	59.499	TAAATCAGATATTGAGATCGCCC	59.458	132
Unigene14951_all_1160_3	ATATATATATATAT	AT(2*7)	GTACATTCAGCCTCAACCATTG	59.499	CAATGTCTTGACCAAGCTACAAA	59.322	155
Unigene14951_all_1160_4	ATATATATATATAT	AT(2*7)	GTATATAATTCTATGTCGCGCCG	59.895	ATTTTCTTCGTAGTCCCTCGCTC	62.199	141
Unigene14951_all_1160_5	ATATATATATATAT	AT(2*7)	GTATATAATTCTATGTCGCGCCG	59.895	GATTTTCTTCGTAGTCCCTCGCT	62.199	142
Unigene1496_all_700_1	CGATTCGATTCGATTCGATT	CGATT(5*4)	CATATGGAAAGCAACTGTGTTGG	61.64	CAGCACTATGAATTCAAGCACAA	60.312	157
Unigene1496_all_700_2	CGATTCGATTCGATTCGATT	CGATT(5*4)	ATATGGAAAGCAACTGTGTTGG	59.02	CAGCACTATGAATTCAAGCACAA	60.312	156
Unigene1496_all_700_3	CGATTCGATTCGATTCGATT	CGATT(5*4)	AGGCAGTAACATATGGAAAGCAA	60.036	AATTCAAGCACAATCTGCGAC	60.272	156
Unigene1496_all_700_4	CGATTCGATTCGATTCGATT	CGATT(5*4)	GGCAGTAACATATGGAAAGCAAC	59.917	AATTCAAGCACAATCTGCGAC	60.272	155
Unigene1496_all_700_5	CGATTCGATTCGATTCGATT	CGATT(5*4)	AGGCAGTAACATATGGAAAGCAA	60.036	TATGAATTCAAGCACAATCTGCG	62.322	160
Unigene14973_all_1161_1	GCTGCTGCTGCTGCT	GCT(3*5)	ATCGAATACTTCTCTTTCCCTCG	60.102	ATTTTCGATGCGTTAGACTTCTG	59.806	156
Unigene14973_all_1161_2	GCTGCTGCTGCTGCT	GCT(3*5)	ATCGAATACTTCTCTTTCCCTCG	60.102	ATTTTTCGCAAACTGTTAGCATC	59.697	110
Unigene14973_all_1161_3	GCTGCTGCTGCTGCT	GCT(3*5)	ATCGAATACTTCTCTTTCCCTCG	60.102	CATTTTTCGCAAACTGTTAGCAT	60.519	111
Unigene14973_all_1161_4	GCTGCTGCTGCTGCT	GCT(3*5)	ATACTTCTCTTTCCCTCGCTTTC	59.436	ATTTTCGATGCGTTAGACTTCTG	59.806	151
Unigene14973_all_1161_5	GCTGCTGCTGCTGCT	GCT(3*5)	GAATACTTCTCTTTCCCTCGCTT	59.436	ATTTTCGATGCGTTAGACTTCTG	59.806	153
Unigene1497_all_701_1	TGCTGCTGCTGCTGC	TGC(3*5)	GACTTTTCCGAGGAAGATCTCAG	60.718	GGATCCTAGGTCAAGATCAAAGG	60.315	147
Unigene1497_all_701_2	TGCTGCTGCTGCTGC	TGC(3*5)	GACTTTTCCGAGGAAGATCTCAG	60.718	GATCCTAGGTCAAGATCAAAGGC	60.449	146
Unigene1497_all_701_3	TGCTGCTGCTGCTGC	TGC(3*5)	GACTTTTCCGAGGAAGATCTCA	59.827	GGATCCTAGGTCAAGATCAAAGG	60.315	147
Unigene1497_all_701_4	TGCTGCTGCTGCTGC	TGC(3*5)	GACTTTTCCGAGGAAGATCTCA	59.827	GATCCTAGGTCAAGATCAAAGGC	60.449	146
Unigene1497_all_701_5	TGCTGCTGCTGCTGC	TGC(3*5)	GACTTTTCCGAGGAAGATCTCA	59.827	GGATCATTAACGTCCAAGTCTTC	59.017	110
Unigene15157_all_1162_1	GCCGCCGCCGCCGCCGCC	GCC(3*6)	GTGTTTGCAGTCGACTTTTCTTC	60.329	ACAGAAGATGAACCTTTTGGACA	60.026	107
Unigene15157_all_1162_2	GCCGCCGCCGCCGCCGCC	GCC(3*6)	GTGTTTGCAGTCGACTTTTCTTC	60.329	AATTCGAATAACCCCCACATAAT	59.721	139
Unigene15157_all_1162_3	GCCGCCGCCGCCGCCGCC	GCC(3*6)	GTGTTTGCAGTCGACTTTTCTTC	60.329	AAATCCAAGAATTCGAATAACCC	59.601	148
Unigene15157_all_1162_4	GCCGCCGCCGCCGCCGCC	GCC(3*6)	GTGTTTGCAGTCGACTTTTCTTC	60.329	CAGAAGATGAACCTTTTGGACAT	59.513	106
Unigene15157_all_1162_5	GCCGCCGCCGCCGCCGCC	GCC(3*6)	GTGTTTGCAGTCGACTTTTCTTC	60.329	CAACAGAAGATGAACCTTTTGGA	60.5	109
Unigene1518_all_702_1	GGCGGCGGCGGCGGCGGC	GGC(3*6)	AACAAGAGTTTTGAAAGTGGACG	59.719	AAACATCTCTGCTTTTCTCGCTA	59.7	136
Unigene1518_all_702_2	GGCGGCGGCGGCGGCGGC	GGC(3*6)	AACAAGAGTTTTGAAAGTGGACG	59.719	ATGCAAAACATCTCTGCTTTTCT	59.45	141
Unigene1518_all_702_3	GGCGGCGGCGGCGGCGGC	GGC(3*6)	AACAAGAGTTTTGAAAGTGGACG	59.719	AACATCTCTGCTTTTCTCGCTAC	59.234	135
Unigene1518_all_702_4	GGCGGCGGCGGCGGCGGC	GGC(3*6)	AACAAGAGTTTTGAAAGTGGACG	59.719	AAAACATCTCTGCTTTTCTCGCT	60.874	137
Unigene1518_all_702_5	GGCGGCGGCGGCGGCGGC	GGC(3*6)	AACAAGAGTTTTGAAAGTGGACG	59.719	TGCAAAACATCTCTGCTTTTCTC	60.891	140
Unigene1520_all_703_1	TATATATATATA	TA(2*6)	ATTTCGTTATGTACGTCGGTACG	60.192	CAAGCAGTACAGCAGGTGTAGTAA	58.726	150
Unigene1520_all_703_2	TATATATATATA	TA(2*6)	ATTTCGTTATGTACGTCGGTACG	60.192	ACAAGCAGTACAGCAGGTGTAGTAA	59.499	151
Unigene1520_all_703_3	TATATATATATA	TA(2*6)	ATTTCGTTATGTACGTCGGTACG	60.192	CCACTTATACAAGCAGTACAGCAG	58.248	159
Unigene1520_all_703_4	TATATATATATA	TA(2*6)	TTACGATTTCGTTATGTACGTCG	59.119	CAAGCAGTACAGCAGGTGTAGTAA	58.726	155
Unigene1520_all_703_5	TATATATATATA	TA(2*6)	TTTCGTTATGTACGTCGGTACG	59.946	CAAGCAGTACAGCAGGTGTAGTAA	58.726	149
Unigene1528_all_705_1	AGCAGCAGCAGCAGC	AGC(3*5)	ACCAGGACATGAGCAACTTTAGA	60.178	GATCTTCATCGTGTGGCATTC	60.486	93
Unigene1528_all_705_2	AGCAGCAGCAGCAGC	AGC(3*5)	GACCAGGACATGAGCAACTTTAG	60.178	GATCTTCATCGTGTGGCATTC	60.486	94
Unigene1528_all_705_3	AGCAGCAGCAGCAGC	AGC(3*5)	GGACATGAGCAACTTTAGAAGGA	59.776	GATCTTCATCGTGTGGCATTC	60.486	89
Unigene1528_all_705_4	AGCAGCAGCAGCAGC	AGC(3*5)	TGAGCAACTTTAGAAGGAGCAGT	59.725	GATCTTCATCGTGTGGCATTC	60.486	84
Unigene1528_all_705_5	AGCAGCAGCAGCAGC	AGC(3*5)	ACCAGGACATGAGCAACTTTAGA	60.178	GTGATCTTCATCGTGTGGCAT	60.951	95
Unigene1531_all_706_1	TCTCTCTCTCTCTCTCTCTC	TC(2*10)	GGGTTGTAGTGTGCATGGTCTAC	60.715	ATGCGGACGTTCTACTTATGTGT	59.968	136
Unigene1531_all_706_2	TCTCTCTCTCTCTCTCTCTC	TC(2*10)	GGGTTGTAGTGTGCATGGTCTAC	60.715	GGTGTAATATGCGGACGTTCTAC	59.812	144
Unigene1531_all_706_3	TCTCTCTCTCTCTCTCTCTC	TC(2*10)	GGGTTGTAGTGTGCATGGTCTAC	60.715	GCGGACGTTCTACTTATGTGTTT	59.615	134
Unigene1531_all_706_4	TCTCTCTCTCTCTCTCTCTC	TC(2*10)	GGGTTGTAGTGTGCATGGTCTA	59.92	ATGCGGACGTTCTACTTATGTGT	59.968	136
Unigene1531_all_706_5	TCTCTCTCTCTCTCTCTCTC	TC(2*10)	GGGTTGTAGTGTGCATGGTCTA	59.92	GGTGTAATATGCGGACGTTCTAC	59.812	144
Unigene15331_all_1163_1	TGCTGCTGCTGCTGC	TGC(3*5)	CCAGAAATCATCATCGGTACG	60.337	AATCCCTTCATTACCACCTCAAC	60.46	129
Unigene15331_all_1163_2	TGCTGCTGCTGCTGC	TGC(3*5)	CAGAAATCATCATCGGTACGC	60.484	AATCCCTTCATTACCACCTCAAC	60.46	128
Unigene15331_all_1163_3	TGCTGCTGCTGCTGC	TGC(3*5)	CCAGAAATCATCATCGGTACG	60.337	TTCTCCCAGAATCCCTTCATTAC	60.652	138
Unigene15331_all_1163_4	TGCTGCTGCTGCTGC	TGC(3*5)	CCAGAAATCATCATCGGTACG	60.337	CTTCTCCCAGAATCCCTTCATTA	60.766	139
Unigene15331_all_1163_5	TGCTGCTGCTGCTGC	TGC(3*5)	CAGAAATCATCATCGGTACGC	60.484	TTCTCCCAGAATCCCTTCATTAC	60.652	137
Unigene15331_all_1164_1	CTGCTGCTGCTGCTG	CTG(3*5)	GTCCCATCACCAGGATGC	59.847	CGTCAAGTACATCAACCAGATCA	60.045	110
Unigene15331_all_1164_2	CTGCTGCTGCTGCTG	CTG(3*5)	GTCCCATCACCAGGATGC	59.847	CAAGTACATCAACCAGATCACCA	59.906	107
Unigene15331_all_1164_3	CTGCTGCTGCTGCTG	CTG(3*5)	GTCCCATCACCAGGATGC	59.847	AGTACATCAACCAGATCACCAGC	60.438	105
Unigene15331_all_1164_4	CTGCTGCTGCTGCTG	CTG(3*5)	GGGTCCCATCACCAGGAT	60.561	CGTCAAGTACATCAACCAGATCA	60.045	112
Unigene15331_all_1164_5	CTGCTGCTGCTGCTG	CTG(3*5)	GGGTCCCATCACCAGGAT	60.561	CAAGTACATCAACCAGATCACCA	59.906	109
Unigene1534_all_707_1	GCTGCTGCTGCTGCTGCT	GCT(3*6)	CACAGCTGCTCCACTATCTCC	60.028	CAGCAACAACTTCTACCGATTCT	59.833	134
Unigene1534_all_707_2	GCTGCTGCTGCTGCTGCT	GCT(3*6)	CACAGCTGCTCCACTATCTCC	60.028	CAACTTCTACCGATTCTACAGCG	60.314	128
Unigene1534_all_707_3	GCTGCTGCTGCTGCTGCT	GCT(3*6)	GCACAGCTGCTCCACTATCTC	60.179	CAGCAACAACTTCTACCGATTCT	59.833	135
Unigene1534_all_707_4	GCTGCTGCTGCTGCTGCT	GCT(3*6)	GCACAGCTGCTCCACTATCTC	60.179	CAACTTCTACCGATTCTACAGCG	60.314	129
Unigene1534_all_707_5	GCTGCTGCTGCTGCTGCT	GCT(3*6)	AGCTGCTCCACTATCTCCGTC	60.938	CAGCAACAACTTCTACCGATTCT	59.833	131
Unigene1534_all_708_1	TCATCATCATCATCA	TCA(3*5)	CCGCGACAAATTCTCCAG	60.344	GATGGTGATGATGACGACGAC	61.386	132
Unigene1534_all_708_2	TCATCATCATCATCA	TCA(3*5)	ACAAATTCTCCAGCGCCA	60.353	GATGGTGATGATGACGACGAC	61.386	127
Unigene1534_all_708_3	TCATCATCATCATCA	TCA(3*5)	ACAAATTCTCCAGCGCCAAC	62.461	GATGGTGATGATGACGACGAC	61.386	127
Unigene1534_all_708_4	TCATCATCATCATCA	TCA(3*5)	CCGCGACAAATTCTCCAG	60.344	GATGGTGATGATGACGACGA	60.507	132
Unigene1534_all_708_5	TCATCATCATCATCA	TCA(3*5)	ACAAATTCTCCAGCGCCA	60.353	GATGGTGATGATGACGACGA	60.507	127
Unigene15406_all_1165_1	CTCTCTCTCTCT	CT(2*6)	CTTCTATTAGGTCGTTTCGGTCA	59.675	CGGATGAATGTGTGTTCAACTAA	59.912	110
Unigene15406_all_1165_2	CTCTCTCTCTCT	CT(2*6)	TTCTATTAGGTCGTTTCGGTCAC	59.552	CGGATGAATGTGTGTTCAACTAA	59.912	109
Unigene15406_all_1165_3	CTCTCTCTCTCT	CT(2*6)	CTTCTATTAGGTCGTTTCGGTCA	59.675	CAACTAACAGCTAACGGTGTCCT	59.761	94
Unigene15406_all_1165_4	CTCTCTCTCTCT	CT(2*6)	CTTCTATTAGGTCGTTTCGGTCA	59.675	TAAGCTAGGTCGTTACTCTGCGT	59.652	153
Unigene15406_all_1165_5	CTCTCTCTCTCT	CT(2*6)	CTTCTATTAGGTCGTTTCGGTCA	59.675	GTAAGCTAGGTCGTTACTCTGCG	59.652	154
Unigene1542_all_709_1	GTGTGTGTGTGTGTGT	GT(2*8)	CCGTTCCTTCACACTCAGTAGTC	60.216	ATGGCGTAGATACAAGATGGCTA	60.023	157
Unigene1542_all_709_2	GTGTGTGTGTGTGTGT	GT(2*8)	TGTTCTGTAACCAAACGATGAAA	59.544	ATGGCGTAGATACAAGATGGCTA	60.023	115
Unigene1542_all_709_3	GTGTGTGTGTGTGTGT	GT(2*8)	TTGTTCTGTAACCAAACGATGAA	59.544	ATGGCGTAGATACAAGATGGCTA	60.023	116
Unigene1542_all_709_4	GTGTGTGTGTGTGTGT	GT(2*8)	TTTGTTCTGTAACCAAACGATGA	59.544	ATGGCGTAGATACAAGATGGCTA	60.023	117
Unigene1542_all_709_5	GTGTGTGTGTGTGTGT	GT(2*8)	ATGAAATCGTTACATTTTCCTCG	59.407	ATGGCGTAGATACAAGATGGCTA	60.023	98
Unigene1547_all_710_1	ACTACTACTACTACTACT	ACT(3*6)	TAGTCATTTCAAGGCGGAAAGTA	60.134	TTAAAGTATGTGTCGTGGTGTGG	59.836	148
Unigene1547_all_710_2	ACTACTACTACTACTACT	ACT(3*6)	TACGGGGAAAATAGTCATTTCAA	59.735	TTAAAGTATGTGTCGTGGTGTGG	59.836	159
Unigene1547_all_710_3	ACTACTACTACTACTACT	ACT(3*6)	TAGTCATTTCAAGGCGGAAAGTA	60.134	GTGTGGGGTATTTCGTTTTGTAG	59.695	131
Unigene1547_all_710_4	ACTACTACTACTACTACT	ACT(3*6)	AGTCATTTCAAGGCGGAAAGTAT	60.365	TTAAAGTATGTGTCGTGGTGTGG	59.836	147
Unigene1547_all_710_5	ACTACTACTACTACTACT	ACT(3*6)	ATAGTCATTTCAAGGCGGAAAGT	60.365	TTAAAGTATGTGTCGTGGTGTGG	59.836	149
Unigene15504_all_1166_1	ATCATCATCATCATCATC	ATC(3*6)	CAGAACTGTTACTGTTGTCGCTG	60.024	GGGGAATCAACTATGAACATCAA	60.068	114
Unigene15504_all_1166_2	ATCATCATCATCATCATC	ATC(3*6)	ATTACAACAACCACCACTCGTTT	59.725	GGGGAATCAACTATGAACATCAA	60.068	143
Unigene15504_all_1166_3	ATCATCATCATCATCATC	ATC(3*6)	TCTCATCATTACAACAACCACCA	60.277	GGGGAATCAACTATGAACATCAA	60.068	150
Unigene15504_all_1166_4	ATCATCATCATCATCATC	ATC(3*6)	TTCGAAGAAGAACGACTCTCATC	60.012	ATGAACATCAAGCCATTATGGAA	60.561	154
Unigene15504_all_1166_5	ATCATCATCATCATCATC	ATC(3*6)	ACTCGTTTCGCTATCAGAACTGT	59.49	GGGGAATCAACTATGAACATCAA	60.068	128
Unigene15517_all_1167_1	GAGAGAGAGAGAGAGA	GA(2*8)	GACAAATATAACGCAGCGAAAAG	60.158	CGAACTACTTCCAAGCACACAAG	61.216	128
Unigene15517_all_1167_2	GAGAGAGAGAGAGAGA	GA(2*8)	ACTTCCATGCGACAAATATAACG	60.264	CGAACTACTTCCAAGCACACAAG	61.216	138
Unigene15517_all_1167_3	GAGAGAGAGAGAGAGA	GA(2*8)	GACAAATATAACGCAGCGAAAAG	60.158	CGAACTACTTCCAAGCACACAA	60.339	128
Unigene15517_all_1167_4	GAGAGAGAGAGAGAGA	GA(2*8)	ACTTCCATGCGACAAATATAACG	60.264	CGAACTACTTCCAAGCACACAA	60.339	138
Unigene15517_all_1167_5	GAGAGAGAGAGAGAGA	GA(2*8)	GACAAATATAACGCAGCGAAAAG	60.158	GCGAACTACTTCCAAGCACAC	59.935	129
Unigene15534_all_1168_1	CTTCTTCTTCTTCTT	CTT(3*5)	AACCTGGATCATATCAAGGACAA	59.717	CGGTAAGTGCTGCTCTGATAGTT	59.982	100
Unigene15534_all_1168_2	CTTCTTCTTCTTCTT	CTT(3*5)	CTGGATCATATCAAGGACAATCC	59.68	CGGTAAGTGCTGCTCTGATAGTT	59.982	97
Unigene15534_all_1168_3	CTTCTTCTTCTTCTT	CTT(3*5)	CCTGGATCATATCAAGGACAATC	59.68	CGGTAAGTGCTGCTCTGATAGTT	59.982	98
Unigene15534_all_1168_4	CTTCTTCTTCTTCTT	CTT(3*5)	ATCTGGAAGCACATATCAACCTG	60.387	CGGTAAGTGCTGCTCTGATAGTT	59.982	117
Unigene15534_all_1168_5	CTTCTTCTTCTTCTT	CTT(3*5)	ATCATATCAAGGACAATCCGGTA	59.585	CGGTAAGTGCTGCTCTGATAGTT	59.982	93
Unigene15557_all_1169_1	ACACACACACACACACAC	AC(2*9)	AGACTTACCGATCACCATGCTT	60.026	AGGTAGCATGGCTAGGGTGTT	60.033	130
Unigene15557_all_1169_2	ACACACACACACACACAC	AC(2*9)	AGACTTACCGATCACCATGCTTT	61.233	CTAGGAAGCCTGAAGGTAGCAT	59.069	143
Unigene15557_all_1169_3	ACACACACACACACACAC	AC(2*9)	AGACTTACCGATCACCATGCTT	60.026	GTAGCATGGCTAGGGTGTTGA	60.147	128
Unigene15557_all_1169_4	ACACACACACACACACAC	AC(2*9)	AGACTTACCGATCACCATGCTT	60.026	GTAGCATGGCTAGGGTGTTGAAG	62.206	128
Unigene15557_all_1169_5	ACACACACACACACACAC	AC(2*9)	AGACTTACCGATCACCATGCTT	60.026	AAGGTAGCATGGCTAGGGTGTT	61.236	131
Unigene155_all_593_1	GAGAGAGAGAGAGAGA	GA(2*8)	GAATTACAAAGTGATGCGTCGAG	61.017	TACATACCACCCGCCAGTATATC	60.003	140
Unigene155_all_593_2	GAGAGAGAGAGAGAGA	GA(2*8)	GAATTACAAAGTGATGCGTCGAG	61.017	AATCAAGTCATACATACCACCCG	60.014	150
Unigene155_all_593_3	GAGAGAGAGAGAGAGA	GA(2*8)	ACGGACGGAATTACAAAGTGAT	59.768	TACATACCACCCGCCAGTATATC	60.003	147
Unigene155_all_593_4	GAGAGAGAGAGAGAGA	GA(2*8)	CTGACGGACGGAATTACAAAGT	60.405	TACATACCACCCGCCAGTATATC	60.003	150
Unigene155_all_593_5	GAGAGAGAGAGAGAGA	GA(2*8)	CTGACGGACGGAATTACAAAGT	60.405	AATCAAGTCATACATACCACCCG	60.014	160
Unigene15640_all_1170_1	CCACCACCACCACCA	CCA(3*5)	GACGAACCTGCTGAAAGAGAAT	59.892	CGAAGTAGGCTCTTCCGCTAT	60.014	135
Unigene15640_all_1170_2	CCACCACCACCACCA	CCA(3*5)	GCTGAAAGAGAATTCATCCGAAG	61.529	CGAAGTAGGCTCTTCCGCTAT	60.014	126
Unigene15640_all_1170_3	CCACCACCACCACCA	CCA(3*5)	GCTGAAAGAGAATTCATCCGAA	60.692	CGAAGTAGGCTCTTCCGCTAT	60.014	126
Unigene15640_all_1170_4	CCACCACCACCACCA	CCA(3*5)	GACGAACCTGCTGAAAGAGAAT	59.892	CGAAGTAGGCTCTTCCGCTATC	61.668	135
Unigene15640_all_1170_5	CCACCACCACCACCA	CCA(3*5)	CCTTAAAGACGAAGCTGACGAA	60.886	CGAAGTAGGCTCTTCCGCTAT	60.014	151
Unigene1564_all_712_1	ACACACACACAC	AC(2*6)	CCTAAGCATACATCCCTTGACAG	60.028	CTCGTAAGAGGTATCGGGATTTT	59.881	111
Unigene1564_all_712_2	ACACACACACAC	AC(2*6)	ACCTAAGCATACATCCCTTGACA	59.906	CTCGTAAGAGGTATCGGGATTTT	59.881	112
Unigene1564_all_712_3	ACACACACACAC	AC(2*6)	CCTAAGCATACATCCCTTGACAG	60.028	TCTCGTAAGAGGTATCGGGATTT	60.327	112
Unigene1564_all_712_4	ACACACACACAC	AC(2*6)	ACCTAAGCATACATCCCTTGACA	59.906	TCTCGTAAGAGGTATCGGGATTT	60.327	113
Unigene1564_all_712_5	ACACACACACAC	AC(2*6)	CCTAAGCATACATCCCTTGACAG	60.028	TGTATCTCGTAAGAGGTATCGGG	59.531	116
Unigene15797_all_1171_1	AGCAGCAGCAGCAGC	AGC(3*5)	ATCACTGGCCAATCAGATGTC	59.949	AGGAGAAAATTTGCCTCCCATAC	61.781	96
Unigene15797_all_1171_2	AGCAGCAGCAGCAGC	AGC(3*5)	ATCACTGGCCAATCAGATGTC	59.949	GGAGAAAATTTGCCTCCCATAC	60.997	95
Unigene15797_all_1171_3	AGCAGCAGCAGCAGC	AGC(3*5)	ATCACTGGCCAATCAGATGTC	59.949	AGGAGAAAATTTGCCTCCCATA	61.109	96
Unigene15797_all_1171_4	AGCAGCAGCAGCAGC	AGC(3*5)	ATCACTGGCCAATCAGATGTC	59.949	GGAGAAAATTTGCCTCCCATA	60.266	95
Unigene15797_all_1171_5	AGCAGCAGCAGCAGC	AGC(3*5)	ATCACTGGCCAATCAGATGTC	59.949	AGAAAATTTGCCTCCCATACG	60.318	93
Unigene15808_all_1172_4	GCAGCAGCAGCAGCA	GCA(3*5)	GGTGTATAGCCCATTGCGG	61.262	CTTCGATCAGTTGCAGCG	59.221	119
Unigene15808_all_1172_5	GCAGCAGCAGCAGCA	GCA(3*5)	GGGTGTATAGCCCATTGCG	61.262	CTTCGATCAGTTGCAGCG	59.221	120
Unigene15882_all_1173_1	AGCAGCAGCAGCAGC	AGC(3*5)	TATGATTGCTGAGAAAGAGTCGG	60.745	ATGCAAATAAGAAACAGCACCAC	60.416	106
Unigene15882_all_1173_2	AGCAGCAGCAGCAGC	AGC(3*5)	GTGGCTATGATTGCTGAGAAAGA	60.755	ATGCAAATAAGAAACAGCACCAC	60.416	111
Unigene15882_all_1173_3	AGCAGCAGCAGCAGC	AGC(3*5)	TGGCTATGATTGCTGAGAAAGAG	60.873	ATGCAAATAAGAAACAGCACCAC	60.416	110
Unigene15882_all_1173_4	AGCAGCAGCAGCAGC	AGC(3*5)	GGCTATGATTGCTGAGAAAGAGT	59.062	ATGCAAATAAGAAACAGCACCAC	60.416	109
Unigene15882_all_1173_5	AGCAGCAGCAGCAGC	AGC(3*5)	TGGCTATGATTGCTGAGAAAGA	59.982	ATGCAAATAAGAAACAGCACCAC	60.416	110
Unigene1596_all_713_1	CCACCACCACCACCA	CCA(3*5)	CGAACGCTTCATCTTGTCTTTAC	60.302	CATGAAAAATGTGATGCTGGTT	59.867	99
Unigene1596_all_713_2	CCACCACCACCACCA	CCA(3*5)	GTCTTTACCCTTAATGCTACCGC	60.375	CATGAAAAATGTGATGCTGGTT	59.867	84
Unigene1596_all_713_3	CCACCACCACCACCA	CCA(3*5)	CCGTTATTGCTACTTCTCTCAGC	59.594	CATGAAAAATGTGATGCTGGTT	59.867	152
Unigene1596_all_713_4	CCACCACCACCACCA	CCA(3*5)	GCCGTTATTGCTACTTCTCTCAG	59.594	CATGAAAAATGTGATGCTGGTT	59.867	153
Unigene1596_all_713_5	CCACCACCACCACCA	CCA(3*5)	CTGCCGTTATTGCTACTTCTCTC	59.594	CATGAAAAATGTGATGCTGGTT	59.867	155
Unigene1600_all_714_1	ATATATATATATATAT	AT(2*8)	TGTAGCAAGTACTTCGCCTCTTT	59.631	GAGAGATCAAAGTCAAACCGAGA	59.878	105
Unigene1600_all_714_2	ATATATATATATATAT	AT(2*8)	TGTAGCAAGTACTTCGCCTCTTT	59.631	AAAATTCAGCCAATCACAAGAGA	60.122	124
Unigene1600_all_714_3	ATATATATATATATAT	AT(2*8)	CAAGTACTTCGCCTCTTTAGTCG	59.626	GAGAGATCAAAGTCAAACCGAGA	59.878	100
Unigene1600_all_714_4	ATATATATATATATAT	AT(2*8)	CAAGTACTTCGCCTCTTTAGTCG	59.626	AAAATTCAGCCAATCACAAGAGA	60.122	119
Unigene1600_all_714_5	ATATATATATATATAT	AT(2*8)	CAAGTACTTCGCCTCTTTAGTCG	59.626	GAAAATTCAGCCAATCACAAGAG	60.122	120
Unigene16141_all_1174_1	CACACACACACA	CA(2*6)	CAGAATGAGACCTGTAAATTCGG	60.008	TTCAATTTGATTGGAGAATCCAG	60.299	88
Unigene16141_all_1174_2	CACACACACACA	CA(2*6)	CCGATCAGAATGAGACCTGTAAA	60.489	TTCAATTTGATTGGAGAATCCAG	60.299	93
Unigene16141_all_1174_3	CACACACACACA	CA(2*6)	AGAATGAGACCTGTAAATTCGGG	60.698	TTCAATTTGATTGGAGAATCCAG	60.299	87
Unigene16141_all_1174_4	CACACACACACA	CA(2*6)	CAGAATGAGACCTGTAAATTCGG	60.008	AAAAATCACTTGTCCACCCAAC	60.13	160
Unigene16141_all_1174_5	CACACACACACA	CA(2*6)	ATCCTCGACAAAACTCTGTTCAC	59.674	GACTGTGTGTCTGCGTCTCTTC	60.104	160
Unigene1630_all_715_1	AGAGAGAGAGAG	AG(2*6)	AGGGGTCAGTGAAACAAGTGCTA	62.276	ACGGCATTGCTGATTCTAAAGTA	60.16	125
Unigene1630_all_715_2	AGAGAGAGAGAG	AG(2*6)	AGGGGTCAGTGAAACAAGTGCTA	62.276	TATTTTGGGTTTAGATATGGCCC	60.267	104
Unigene1630_all_715_3	AGAGAGAGAGAG	AG(2*6)	GAGGGGTCAGTGAAACAAGTG	59.607	ACGGCATTGCTGATTCTAAAGTA	60.16	126
Unigene1630_all_715_4	AGAGAGAGAGAG	AG(2*6)	AGGGGTCAGTGAAACAAGTGCTA	62.276	GTTTAGATATGGCCCGTAACCAT	60.327	96
Unigene1630_all_715_5	AGAGAGAGAGAG	AG(2*6)	GGGGTCAGTGAAACAAGTGCTA	61.45	ACGGCATTGCTGATTCTAAAGTA	60.16	124
Unigene16313_all_1178_1	CACACACACACA	CA(2*6)	GCCGTCACTATACAGCATAATCC	59.903	TTGTTAGTCGTCTTTACGTGGGT	59.975	119
Unigene16313_all_1178_2	CACACACACACA	CA(2*6)	AGTGCTTGCGTAATCGAAATTAG	59.835	TTTCTTCTTGTTTGTGCAGTTCA	59.949	127
Unigene16313_all_1178_3	CACACACACACA	CA(2*6)	GTGCTTGCGTAATCGAAATTAGT	59.717	TTTCTTCTTGTTTGTGCAGTTCA	59.949	126
Unigene16313_all_1178_4	CACACACACACA	CA(2*6)	GCCGTCACTATACAGCATAATCC	59.903	ACGCTATAGCAAAGTGTTCGTGT	60.254	143
Unigene16313_all_1178_5	CACACACACACA	CA(2*6)	GCCGTCACTATACAGCATAATCC	59.903	ACACGCTATAGCAAAGTGTTCGT	60.254	145
Unigene1638_all_716_1	AGTAGTAGTAGTAGTAGT	AGT(3*6)	AGATAATCTATGAAATCGCGTCG	59.642	TTTTCCCCATCCATCACTTTAC	60.055	132
Unigene1638_all_716_2	AGTAGTAGTAGTAGTAGT	AGT(3*6)	CTCTCGTTTGTTGAGTAGCAAAA	58.755	CACGAGAAAAGGCTCAATAAAAA	59.79	152
Unigene1638_all_716_3	AGTAGTAGTAGTAGTAGT	AGT(3*6)	CTCTCGTTTGTTGAGTAGCAAAA	58.755	TCACGAGAAAAGGCTCAATAAAA	60.238	153
Unigene1638_all_716_4	AGTAGTAGTAGTAGTAGT	AGT(3*6)	CTCTCGTTTGTTGAGTAGCAAAA	58.755	GAAATATCACGAGAAAAGGCTCA	59.75	159
Unigene1638_all_716_5	AGTAGTAGTAGTAGTAGT	AGT(3*6)	CTCTCGTTTGTTGAGTAGCAAAA	58.755	TGAAATATCACGAGAAAAGGCTC	59.75	160
Unigene16424_all_1179_1	TGTGTGTGTGTGTG	TG(2*7)	TGACCTGAGTACGCTCTGTGTAA	59.988	GTATCTCTTGGTGGTACTCGCAC	60.075	97
Unigene16424_all_1179_2	TGTGTGTGTGTGTG	TG(2*7)	GGAAGTGGGCAATACTTCTCTTT	60.018	GTATCTCTTGGTGGTACTCGCAC	60.075	152
Unigene16424_all_1179_3	TGTGTGTGTGTGTG	TG(2*7)	TGACCTGAGTACGCTCTGTGTAA	59.988	AACATTTTCGTCGGTTATCATTG	60.121	157
Unigene16424_all_1179_4	TGTGTGTGTGTGTG	TG(2*7)	AAGAGCTTGATATATCCGTGCAA	60.128	AACATTTTCGTCGGTTATCATTG	60.121	132
Unigene16424_all_1179_5	TGTGTGTGTGTGTG	TG(2*7)	GCTTGATATATCCGTGCAAGTCT	59.669	AACATTTTCGTCGGTTATCATTG	60.121	128
Unigene16526_all_1180_1	CGGCGGCGGCGGCGGCGG	CGG(3*6)	CTCCTTGCTTGGGATCCTT	59.224	TAAGATTATCCAGAGATGAGCCG	59.729	160
Unigene16526_all_1180_2	CGGCGGCGGCGGCGGCGG	CGG(3*6)	CTCCTTGCTTGGGATCCTTG	62.038	TAAGATTATCCAGAGATGAGCCG	59.729	160
Unigene16526_all_1180_3	CGGCGGCGGCGGCGGCGG	CGG(3*6)	TCTCCTTGCTTGGGATCCTT	61.095	AAGATTATCCAGAGATGAGCCG	59.709	160
Unigene16526_all_1180_4	CGGCGGCGGCGGCGGCGG	CGG(3*6)	TCCTTGCTTGGGATCCTTG	61.131	TAAGATTATCCAGAGATGAGCCG	59.729	159
Unigene16526_all_1180_5	CGGCGGCGGCGGCGGCGG	CGG(3*6)	CTTGCTTGGGATCCTTGC	59.322	TAAGATTATCCAGAGATGAGCCG	59.729	157
Unigene16592_all_1181_1	TATATATATATATATA	TA(2*8)	ATTGAAACTGGCTTCGAGTTAAA	59.341	AACCGCAATAAATTGTCACTCC	60.244	157
Unigene16592_all_1181_2	TATATATATATATATA	TA(2*8)	TGGCTTCGAGTTAAACATCCATA	60.83	AACCGCAATAAATTGTCACTCC	60.244	149
Unigene16592_all_1181_3	TATATATATATATATA	TA(2*8)	AACTGGCTTCGAGTTAAACATCC	60.856	AACCGCAATAAATTGTCACTCC	60.244	152
Unigene16592_all_1181_4	TATATATATATATATA	TA(2*8)	GCTTCGAGTTAAACATCCATACC	59.073	AACCGCAATAAATTGTCACTCC	60.244	147
Unigene16592_all_1181_5	TATATATATATATATA	TA(2*8)	GGCTTCGAGTTAAACATCCATAC	59.073	AACCGCAATAAATTGTCACTCC	60.244	148
Unigene16596_all_1182_1	CACCACCACCACCACCAC	CAC(3*6)	CAGTTGATAGTACAACCTTGGGC	59.941	GGGATAACGCTGCTGTAGAGACT	61.146	156
Unigene16596_all_1182_2	CACCACCACCACCACCAC	CAC(3*6)	CAGTTGATAGTACAACCTTGGGC	59.941	AGGGATAACGCTGCTGTAGAGAC	61.146	157
Unigene16596_all_1182_3	CACCACCACCACCACCAC	CAC(3*6)	CAGTTGATAGTACAACCTTGGGC	59.941	AAAAGGGATAACGCTGCTGTAG	59.813	160
Unigene16596_all_1182_4	CACCACCACCACCACCAC	CAC(3*6)	CAGTTGATAGTACAACCTTGGGC	59.941	AAAGGGATAACGCTGCTGTAGA	60.276	159
Unigene16596_all_1182_5	CACCACCACCACCACCAC	CAC(3*6)	CAGTTGATAGTACAACCTTGGGC	59.941	GGGATAACGCTGCTGTAGAGAC	60.29	156
Unigene165_all_594_1	CAGCAGCAGCAGCAG	CAG(3*5)	GTCCGATTGTCACATATAGAGGG	59.739	TGCAAGTACTGAAGGTCATGAGA	59.928	93
Unigene165_all_594_2	CAGCAGCAGCAGCAG	CAG(3*5)	GGTCCGATTGTCACATATAGAGG	59.739	TGCAAGTACTGAAGGTCATGAGA	59.928	94
Unigene165_all_594_3	CAGCAGCAGCAGCAG	CAG(3*5)	GTCCGATTGTCACATATAGAGGG	59.739	GCTGGTATGCAAGTACTGAAGGT	59.73	100
Unigene165_all_594_4	CAGCAGCAGCAGCAG	CAG(3*5)	GGTCCGATTGTCACATATAGAGG	59.739	GCTGGTATGCAAGTACTGAAGGT	59.73	101
Unigene165_all_594_5	CAGCAGCAGCAGCAG	CAG(3*5)	TCTAGTGGTCCGATTGTCACATA	59.508	TGCAAGTACTGAAGGTCATGAGA	59.928	100
Unigene1661_all_717_1	CAGCAGCAGCAGCAG	CAG(3*5)	TAGATTTTCCAACAGAAACAGGC	59.659	TCCTCTGATGAGGAGGATGTAGA	60.219	148
Unigene1661_all_717_2	CAGCAGCAGCAGCAG	CAG(3*5)	CGGTAGATTTTCCAACAGAAACA	60.381	TCCTCTGATGAGGAGGATGTAGA	60.219	151
Unigene1661_all_717_3	CAGCAGCAGCAGCAG	CAG(3*5)	TAGATTTTCCAACAGAAACAGGC	59.659	CTCTGATGAGGAGGATGTAGACG	60.274	146
Unigene1661_all_717_4	CAGCAGCAGCAGCAG	CAG(3*5)	CGGTAGATTTTCCAACAGAAACA	60.381	CTCTGATGAGGAGGATGTAGACG	60.274	149
Unigene1661_all_717_5	CAGCAGCAGCAGCAG	CAG(3*5)	GACCTTGACACAACACCACCTAC	60.747	TCCTCTGATGAGGAGGATGTAGA	60.219	80
Unigene1662_all_718_1	GCGGCGGCGGCGGCGGCG	GCG(3*6)	GCTTTAGTGTCAAGAGCGGTG	60.067	ACCCAAACATAGCTAAAACTCCC	59.799	135
Unigene1662_all_718_2	GCGGCGGCGGCGGCGGCG	GCG(3*6)	CTTTAGTGTCAAGAGCGGTGG	59.921	ACCCAAACATAGCTAAAACTCCC	59.799	134
Unigene1662_all_718_3	GCGGCGGCGGCGGCGGCG	GCG(3*6)	TAGTGTCAAGAGCGGTGGAAG	60.438	ACCCAAACATAGCTAAAACTCCC	59.799	131
Unigene1662_all_718_4	GCGGCGGCGGCGGCGGCG	GCG(3*6)	TTAGTGTCAAGAGCGGTGGAAG	61.695	ACCCAAACATAGCTAAAACTCCC	59.799	132
Unigene1662_all_718_5	GCGGCGGCGGCGGCGGCG	GCG(3*6)	CTTTAGTGTCAAGAGCGGTGGA	61.695	ACCCAAACATAGCTAAAACTCCC	59.799	134
Unigene1674_all_719_1	TGTGTGTGTGTG	TG(2*6)	GGTCAGGAATATTCTGCTTTGTG	60.014	CTCTAGACTGCTCTTTGTCTGCC	59.846	130
Unigene1674_all_719_2	TGTGTGTGTGTG	TG(2*6)	GGTCAGGAATATTCTGCTTTGTG	60.014	CCTCTAGACTGCTCTTTGTCTGC	59.846	131
Unigene1674_all_719_3	TGTGTGTGTGTG	TG(2*6)	AGTATCTCGTGTTGTCAGACGGT	60.11	CTCTAGACTGCTCTTTGTCTGCC	59.846	150
Unigene1674_all_719_4	TGTGTGTGTGTG	TG(2*6)	AGTATCTCGTGTTGTCAGACGGT	60.11	CCTCTAGACTGCTCTTTGTCTGC	59.846	151
Unigene1674_all_719_5	TGTGTGTGTGTG	TG(2*6)	GGTCAGGAATATTCTGCTTTGTG	60.014	AGACTGCTCTTTGTCTGCCAATA	60.438	126
Unigene16781_all_1183_1	GTGGTGGTGGTGGTG	GTG(3*5)	TTCTGTTTCATTCATCATCATCG	59.952	ACTACTACCATGCTTCCACCACC	61.526	132
Unigene16781_all_1183_2	GTGGTGGTGGTGGTG	GTG(3*5)	GGCATCATCATACCTTCTGTTTC	59.855	ACTACTACCATGCTTCCACCACC	61.526	146
Unigene16781_all_1183_3	GTGGTGGTGGTGGTG	GTG(3*5)	TTCTGTTTCATTCATCATCATCG	59.952	CTACTACTACCATGCTTCCACCA	58.351	134
Unigene16781_all_1183_4	GTGGTGGTGGTGGTG	GTG(3*5)	GTGGCATCATCATACCTTCTGTT	60.263	ACTACTACCATGCTTCCACCACC	61.526	148
Unigene16781_all_1183_5	GTGGTGGTGGTGGTG	GTG(3*5)	GGCATCATCATACCTTCTGTTTC	59.855	CTACTACTACCATGCTTCCACCA	58.351	148
Unigene16783_all_1184_1	GCCGCCGCCGCCGCC	GCC(3*5)	GGATTTCCTTTGTGTGTTCAAAA	60.243	AAATTCGTGATGGATTGTGTTGT	60.517	154
Unigene16783_all_1184_2	GCCGCCGCCGCCGCC	GCC(3*5)	GGATTTCCTTTGTGTGTTCAAAA	60.243	AATTCGTGATGGATTGTGTTGTA	59.261	153
Unigene16783_all_1184_3	GCCGCCGCCGCCGCC	GCC(3*5)	CGAAAGAAAAGAGGAGAATGGAT	60.082	AAAACCCATTTTTCATTCAGAAAC	59.663	159
Unigene16783_all_1184_4	GCCGCCGCCGCCGCC	GCC(3*5)	CGAAAGAAAAGAGGAGAATGGAT	60.082	ATTTTTCATTCAGAAACGCCTC	59.614	152
Unigene16783_all_1184_5	GCCGCCGCCGCCGCC	GCC(3*5)	TGACGAAAGAAAAGAGGAGAATG	59.879	ATTTTTCATTCAGAAACGCCTC	59.614	155
Unigene16864_all_1185_1	CAGCAGCAGCAGCAG	CAG(3*5)	GAATGCTTACACCAATGGAGGT	60.249	CATCGATCCACCCTGACAC	59.901	152
Unigene16864_all_1185_2	CAGCAGCAGCAGCAG	CAG(3*5)	ATGTGAATGCTTACACCAATGGA	61.505	CATCGATCCACCCTGACAC	59.901	156
Unigene16864_all_1185_3	CAGCAGCAGCAGCAG	CAG(3*5)	GAATGCTTACACCAATGGAGGT	60.249	ATCGATCCACCCTGACACC	60.767	151
Unigene16864_all_1185_4	CAGCAGCAGCAGCAG	CAG(3*5)	TCTATGTGAATGCTTACACCAATG	59.078	CATCGATCCACCCTGACAC	59.901	159
Unigene16864_all_1185_5	CAGCAGCAGCAGCAG	CAG(3*5)	ATGCTTACACCAATGGAGGTG	59.867	CATCGATCCACCCTGACAC	59.901	150
Unigene1741_all_721_1	GCTGCTGCTGCTGCT	GCT(3*5)	CATGACCATTGCTGCTTTTACTA	59.329	GAAGAAGCACAGCAGCTAGTTTT	59.403	124
Unigene1741_all_721_2	GCTGCTGCTGCTGCT	GCT(3*5)	TTATTACACCCTTCGGCGTTATT	60.891	GAAGAAGCACAGCAGCTAGTTTT	59.403	152
Unigene1741_all_721_3	GCTGCTGCTGCTGCT	GCT(3*5)	AGTAATGTCAAGATTGCCGGAT	59.862	TAGCTTCTGACTCTGCTGATGGT	60.583	140
Unigene1741_all_721_4	GCTGCTGCTGCTGCT	GCT(3*5)	AGTAATGTCAAGATTGCCGGAT	59.862	GTAGCTTCTGACTCTGCTGATGG	60.583	141
Unigene1741_all_721_5	GCTGCTGCTGCTGCT	GCT(3*5)	AGTAATGTCAAGATTGCCGGAT	59.862	GAAGAAGCACAGCAGCTAGTTTT	59.403	99
Unigene17434_all_1186_1	ACTACTACTACTACTACTACT	ACT(3*7)	TCAAAGAGAGGGAAACGACACTA	60.281	GTACCCTACGCAGCTCAATCTAC	59.364	153
Unigene17434_all_1186_2	ACTACTACTACTACTACTACT	ACT(3*7)	CGAAAACATAAAAATGCATTCAA	59.067	CAGTAAGTTGAAAGCGTGGAATC	60.176	160
Unigene17434_all_1186_3	ACTACTACTACTACTACTACT	ACT(3*7)	GCAGTACGAAGAGAGAAACGTGTA	60.009	CAGTAAGTTGAAAGCGTGGAATC	60.176	105
Unigene17434_all_1186_4	ACTACTACTACTACTACTACT	ACT(3*7)	ACATAAAAATGCATTCAAACACG	58.972	CAGTAAGTTGAAAGCGTGGAATC	60.176	155
Unigene17434_all_1186_5	ACTACTACTACTACTACTACT	ACT(3*7)	AAAATGCATTCAAACACGTAGAAA	59.943	CAGTAAGTTGAAAGCGTGGAATC	60.176	150
Unigene17434_all_1187_1	TCTCTCTCTCTC	TC(2*6)	CAACCAAATCACGAGTTACACAA	59.949	ATCAGGGGCTGTCTAATAAAAGG	59.881	133
Unigene17434_all_1187_2	TCTCTCTCTCTC	TC(2*6)	GGATTAGGATCATGACAACCAAA	60.068	ATCAGGGGCTGTCTAATAAAAGG	59.881	148
Unigene17434_all_1187_3	TCTCTCTCTCTC	TC(2*6)	CATGACAACCAAATCACGAGTTA	59.912	ATCAGGGGCTGTCTAATAAAAGG	59.881	138
Unigene17434_all_1187_4	TCTCTCTCTCTC	TC(2*6)	CAACCAAATCACGAGTTACACAA	59.949	ATGGGGTCTAACGATACACAAGA	59.776	159
Unigene17434_all_1187_5	TCTCTCTCTCTC	TC(2*6)	CAACCAAATCACGAGTTACACAA	59.949	ACGATACACAAGAACAATCAGGG	60.289	149
Unigene17435_all_1188_1	GTAGTAGTAGTAGTAGTA	GTA(3*6)	TCTAATCCTCTTCAATGCTGACG	60.745	CAGTTGAGCTTTCGGAGATTGTA	60.774	88
Unigene17435_all_1188_2	GTAGTAGTAGTAGTAGTA	GTA(3*6)	TCTAATCCTCTTCAATGCTGACG	60.745	GAGCTTTCGGAGATTGTACCTTA	58.963	83
Unigene17435_all_1188_3	GTAGTAGTAGTAGTAGTA	GTA(3*6)	TCTAATCCTCTTCAATGCTGACG	60.745	GCTTTCGGAGATTGTACCTTAAA	58.873	81
Unigene17435_all_1188_4	GTAGTAGTAGTAGTAGTA	GTA(3*6)	TCTAATCCTCTTCAATGCTGACG	60.745	TGAGCTTTCGGAGATTGTACCT	60.262	84
Unigene17435_all_1188_5	GTAGTAGTAGTAGTAGTA	GTA(3*6)	CCGAGTGCAGGTAGGTATCTAAT	58.75	CAGTTGAGCTTTCGGAGATTGTA	60.774	105
Unigene17521_all_1189_1	TGCTGCTGCTGCTGCTGC	TGC(3*6)	GGACTTGTCATCACTCAAGATCC	59.994	GCATCCGTATCATCGTACAGTTT	60.277	129
Unigene17521_all_1189_2	TGCTGCTGCTGCTGCTGC	TGC(3*6)	GGACTTGTCATCACTCAAGATCC	59.994	TCCGTATCATCGTACAGTTTTGA	59.527	126
Unigene17521_all_1189_3	TGCTGCTGCTGCTGCTGC	TGC(3*6)	GGACTTGTCATCACTCAAGATCC	59.994	TTGAATCTTCCTTCAAAAACACG	60.487	107
Unigene17521_all_1189_4	TGCTGCTGCTGCTGCTGC	TGC(3*6)	CTACCGTTGGACTTGTCATCACT	60.462	GCATCCGTATCATCGTACAGTTT	60.277	137
Unigene17521_all_1189_5	TGCTGCTGCTGCTGCTGC	TGC(3*6)	GGACTTGTCATCACTCAAGATCC	59.994	CCGTATCATCGTACAGTTTTGAA	59.065	125
Unigene1760_all_722_1	GTCGTCGTCGTCGTC	GTC(3*5)	GTGTAGGCTTTAGGCCTGCTAAT	60.176	TTAGTGTGTCTTCGCCGTTAAAT	60.069	142
Unigene1760_all_722_2	GTCGTCGTCGTCGTC	GTC(3*5)	GTGTAGGCTTTAGGCCTGCTAAT	60.176	AACACTTTTAGTGTGTCTTCGCC	59.746	149
Unigene1760_all_722_3	GTCGTCGTCGTCGTC	GTC(3*5)	GTGTAGGCTTTAGGCCTGCTAAT	60.176	ATGCACTGCTAGAATCCATTGAC	60.525	93
Unigene1760_all_722_4	GTCGTCGTCGTCGTC	GTC(3*5)	GTGTAGGCTTTAGGCCTGCTAAT	60.176	TAGTGTGTCTTCGCCGTTAAATC	60.533	141
Unigene1760_all_722_5	GTCGTCGTCGTCGTC	GTC(3*5)	GTGTAGGCTTTAGGCCTGCTAAT	60.176	CTTTTAGTGTGTCTTCGCCGTTA	60.676	145
Unigene17680_all_1190_1	CAGCAGCAGCAGCAG	CAG(3*5)	GCGATAGACGGTGTAGGAGTG	59.772	ATAGTACTGACAACGTGGCGG	60.067	160
Unigene17680_all_1190_2	CAGCAGCAGCAGCAG	CAG(3*5)	CGATAGACGGTGTAGGAGTGG	59.624	ATAGTACTGACAACGTGGCGG	60.067	159
Unigene17680_all_1190_3	CAGCAGCAGCAGCAG	CAG(3*5)	GAGCGATAGACGGTGTAGGAGT	59.801	CATTGAAAGACTTCACGCCC	60.636	141
Unigene17680_all_1190_4	CAGCAGCAGCAGCAG	CAG(3*5)	AGCGATAGACGGTGTAGGAGTG	60.7	TAGTACTGACAACGTGGCGG	59.781	160
Unigene17680_all_1190_5	CAGCAGCAGCAGCAG	CAG(3*5)	GAGCGATAGACGGTGTAGGAGT	59.801	GGCATTGAAAGACTTCACGC	60.786	143
Unigene1771_all_723_1	TAGTAGTAGTAGTAG	TAG(3*5)	TTTCGTAATCGATCACATGTTTTT	59.788	TTTTTAGACTCCTGTAGCCCTCC	60.134	155
Unigene1771_all_723_2	TAGTAGTAGTAGTAG	TAG(3*5)	TTTCGTAATCGATCACATGTTTTT	59.788	TCCCATGGTATAAGTCGACTACG	60.263	128
Unigene1771_all_723_3	TAGTAGTAGTAGTAG	TAG(3*5)	TTTCGTAATCGATCACATGTTTTT	59.788	AGACTCCTGTAGCCCTCCATACT	59.693	150
Unigene1771_all_723_4	TAGTAGTAGTAGTAG	TAG(3*5)	TTTCGTAATCGATCACATGTTTTT	59.788	CCATACTCCCATGGTATAAGTCG	59.638	134
Unigene1771_all_723_5	TAGTAGTAGTAGTAG	TAG(3*5)	TAAATCATAGGCCGAGGTTATGG	61.313	TCCCATGGTATAAGTCGACTACG	60.263	160
Unigene17720_all_1191_4	GCTGCTGCTGCTGCT	GCT(3*5)	GGAAGGTATCAAATCGTGTCTTG	59.885	ACAAATAAAAATTGGGACAGCAA	59.775	124
Unigene1772_all_724_1	TATATATATATA	TA(2*6)	GTGTAGCCCCTGGATTTCTGTA	60.373	TATATATGCATGCGACAAGCAAG	60.148	133
Unigene1772_all_724_2	TATATATATATA	TA(2*6)	GTGTAGCCCCTGGATTTCTGTA	60.373	AAGACACAGGGGAATCATCATAA	59.717	94
Unigene1772_all_724_3	TATATATATATA	TA(2*6)	GTGTAGCCCCTGGATTTCTGTA	60.373	AAAGACACAGGGGAATCATCATA	59.717	95
Unigene1772_all_724_4	TATATATATATA	TA(2*6)	GTGTAGCCCCTGGATTTCTGTA	60.373	GGGGAATCATCATAATACACTGC	59.59	86
Unigene1772_all_724_5	TATATATATATA	TA(2*6)	GTGTAGCCCCTGGATTTCTGTA	60.373	GGGAATCATCATAATACACTGCG	60.58	85
Unigene17866_all_1192_1	ACCACCACCACCACC	ACC(3*5)	AGGTTATGATCCACGACAACAAC	60.165	TATCACCGTTGCTTTCTTCATTT	60.017	139
Unigene17866_all_1192_2	ACCACCACCACCACC	ACC(3*5)	AGGTTATGATCCACGACAACAAC	60.165	TTATCACCGTTGCTTTCTTCATT	60.017	140
Unigene17866_all_1192_3	ACCACCACCACCACC	ACC(3*5)	TTATGATCCACGACAACAACAAC	59.783	TATCACCGTTGCTTTCTTCATTT	60.017	136
Unigene17866_all_1192_4	ACCACCACCACCACC	ACC(3*5)	TTATGATCCACGACAACAACAAC	59.783	TTATCACCGTTGCTTTCTTCATT	60.017	137
Unigene17866_all_1192_5	ACCACCACCACCACC	ACC(3*5)	GTTATGATCCACGACAACAACAA	59.783	TATCACCGTTGCTTTCTTCATTT	60.017	137
Unigene17887_all_1193_1	AAATAAAATAAAATAAAATA	AAATA(5*4)	ACAGCGAGGTATTTCATCTACCA	60.035	ATACTGTTGAGGGAGAAGGAAGG	60.009	106
Unigene17887_all_1193_2	AAATAAAATAAAATAAAATA	AAATA(5*4)	ACAGCGAGGTATTTCATCTACCA	60.035	TGTCCTGGTTATACTGTTGAGGG	60.281	116
Unigene17887_all_1193_4	AAATAAAATAAAATAAAATA	AAATA(5*4)	ATCACACAGCGAGGTATTTCATC	60.395	ATACTGTTGAGGGAGAAGGAAGG	60.009	111
Unigene17887_all_1193_5	AAATAAAATAAAATAAAATA	AAATA(5*4)	GATCACACAGCGAGGTATTTCAT	60.395	ATACTGTTGAGGGAGAAGGAAGG	60.009	112
Unigene17888_all_1194_1	CACACACACACA	CA(2*6)	CGTTTTCTAGGTGGATTTTTGTG	59.92	TCAACTCGGCCCTAACATACTAA	60.03	107
Unigene17888_all_1194_2	CACACACACACA	CA(2*6)	CTAGGTGGATTTTTGTGAGGTTG	59.914	TCAACTCGGCCCTAACATACTAA	60.03	101
Unigene17888_all_1194_3	CACACACACACA	CA(2*6)	TACTATGTCAAGCAGACCACGAA	59.821	TCAACTCGGCCCTAACATACTAA	60.03	145
Unigene17888_all_1194_4	CACACACACACA	CA(2*6)	TAGGTGGATTTTTGTGAGGTTGT	59.791	TCAACTCGGCCCTAACATACTAA	60.03	100
Unigene17888_all_1194_5	CACACACACACA	CA(2*6)	CTAGGTGGATTTTTGTGAGGTTG	59.914	CGGCCCTAACATACTAATCTTCC	60.22	95
Unigene17985_all_1195_1	CTCTCTCTCTCT	CT(2*6)	CGTCTAACGCTATTGGCTCAAG	61.258	GTGCTTGAGGGACATATACTTGC	60.041	126
Unigene17985_all_1195_2	CTCTCTCTCTCT	CT(2*6)	GTCCGTCTAACGCTATTGGCT	60.646	GCTTGAGGGACATATACTTGCAC	60.041	127
Unigene17985_all_1195_3	CTCTCTCTCTCT	CT(2*6)	GTCCGTCTAACGCTATTGGCT	60.646	GTGCTTGAGGGACATATACTTGC	60.041	129
Unigene17985_all_1195_4	CTCTCTCTCTCT	CT(2*6)	CGCATCTCGACAACAACACT	59.905	GCTTGAGGGACATATACTTGCAC	60.041	83
Unigene17985_all_1195_5	CTCTCTCTCTCT	CT(2*6)	CGCATCTCGACAACAACACT	59.905	GTGCTTGAGGGACATATACTTGC	60.041	85
Unigene18037_all_1196_1	ATTATTATTATTATTATT	ATT(3*6)	AGGAACACATTGTTGTGCTAGGT	59.978	TTAGTACTATCGACGCACCCACT	60.089	136
Unigene18037_all_1196_2	ATTATTATTATTATTATT	ATT(3*6)	GAACACATTGTTGTGCTAGGTGA	60.088	TTAGTACTATCGACGCACCCACT	60.089	134
Unigene18037_all_1196_3	ATTATTATTATTATTATT	ATT(3*6)	TAGGTGAAGTACATGGCTGTGTG	60.103	TTAGTACTATCGACGCACCCACT	60.089	118
Unigene18037_all_1196_4	ATTATTATTATTATTATT	ATT(3*6)	TGTGAGTAGAGGCTGTTGGTACA	59.85	TTAGTACTATCGACGCACCCACT	60.089	99
Unigene18037_all_1196_5	ATTATTATTATTATTATT	ATT(3*6)	CATGTGTAATCATGTGTCGAAGG	60.298	TTAGTACTATCGACGCACCCACT	60.089	156
Unigene18299_all_1197_1	GTGGTGGTGGTGGTG	GTG(3*5)	AAATGGGACACAATATTCACCAC	59.87	GCCACAACAAGACTCAAAAGAAG	60.321	160
Unigene18299_all_1197_2	GTGGTGGTGGTGGTG	GTG(3*5)	ATATTCACCACGGAGAAAATGTC	59.259	GCCACAACAAGACTCAAAAGAAG	60.321	148
Unigene18299_all_1197_3	GTGGTGGTGGTGGTG	GTG(3*5)	AAATGGGACACAATATTCACCAC	59.87	CCACAACAAGACTCAAAAGAAGA	58.547	159
Unigene18299_all_1197_4	GTGGTGGTGGTGGTG	GTG(3*5)	AAATGGGACACAATATTCACCAC	59.87	GCCACAACAAGACTCAAAAGAA	59.401	160
Unigene18299_all_1197_5	GTGGTGGTGGTGGTG	GTG(3*5)	AAATGGGACACAATATTCACCAC	59.87	CCACAACAAGACTCAAAAGAAGAC	59.363	159
Unigene1831_all_725_1	ACGACGACGACGACG	ACG(3*5)	CTAGGCCTCGTAATCTTTGCTC	59.544	CTGTCTTAGCTTGTGTTTCCGTT	59.868	132
Unigene1831_all_725_2	ACGACGACGACGACG	ACG(3*5)	CTAGGCCTCGTAATCTTTGCTC	59.544	TGTCTTAGCTTGTGTTTCCGTTT	60.208	131
Unigene1831_all_725_3	ACGACGACGACGACG	ACG(3*5)	CTAGGCCTCGTAATCTTTGCTC	59.544	CTTAGCTTGTGTTTCCGTTTTGT	59.751	128
Unigene1831_all_725_4	ACGACGACGACGACG	ACG(3*5)	CTAGGCCTCGTAATCTTTGCTC	59.544	CCAGGTTTCTGTCTTAGCTTGTG	60.334	140
Unigene1831_all_725_5	ACGACGACGACGACG	ACG(3*5)	CTAGGCCTCGTAATCTTTGCTC	59.544	TCTGTCTTAGCTTGTGTTTCCGT	60.341	133
Unigene1832_all_726_1	CAAACAAACAAACAAACAAA	CAAA(4*5)	ATTTGTCAAGAACATGGGTATGG	59.994	TACCAAACTTTTGGCATTCAGTT	59.926	110
Unigene1832_all_726_2	CAAACAAACAAACAAACAAA	CAAA(4*5)	ATTTGTCAAGAACATGGGTATGG	59.994	CAAACTTTTGGCATTCAGTTTTT	59.585	107
Unigene1832_all_726_3	CAAACAAACAAACAAACAAA	CAAA(4*5)	ATTTGTCAAGAACATGGGTATGG	59.994	GTACCAAACTTTTGGCATTCAGT	59.467	111
Unigene1832_all_726_4	CAAACAAACAAACAAACAAA	CAAA(4*5)	ATTTGTCAAGAACATGGGTATGG	59.994	TGGCATTCAGTTTTTACATTTTG	59.076	99
Unigene1832_all_726_5	CAAACAAACAAACAAACAAA	CAAA(4*5)	TATTTGTCAAGAACATGGGTATGG	60.004	TACCAAACTTTTGGCATTCAGTT	59.926	111
Unigene18364_all_1198_1	CACACACACACACACA	CA(2*8)	AGTTTGCCAAGAAGTACGAAGTG	59.868	ACTGGTCATGTATGTATCGCACA	60.328	121
Unigene18364_all_1198_2	CACACACACACACACA	CA(2*8)	GCTCATAAAAAGTTTGCCAAGAA	59.795	ACTGGTCATGTATGTATCGCACA	60.328	131
Unigene18364_all_1198_3	CACACACACACACACA	CA(2*8)	TTTGCCAAGAAGTACGAAGTGTT	60.208	ACTGGTCATGTATGTATCGCACA	60.328	119
Unigene18364_all_1198_4	CACACACACACACACA	CA(2*8)	GTTTGCCAAGAAGTACGAAGTGT	59.746	ACTGGTCATGTATGTATCGCACA	60.328	120
Unigene18364_all_1198_5	CACACACACACACACA	CA(2*8)	CAGCTCATAAAAAGTTTGCCAAG	60.288	ACTGGTCATGTATGTATCGCACA	60.328	133
Unigene18383_all_1199_1	TCATCATCATCATCA	TCA(3*5)	CTCTTTGGTGGTGTGGTAATGTT	60.192	ACTCATTGCTTGGTGATAACGAT	59.912	81
Unigene18383_all_1199_2	TCATCATCATCATCA	TCA(3*5)	GTTTTGCTTCTCTTGGGTCTCTT	60.28	ACTCATTGCTTGGTGATAACGAT	59.912	99
Unigene18383_all_1199_3	TCATCATCATCATCA	TCA(3*5)	GAGTGCAAGAAGAACGCTGTTAC	60.478	ACTCATTGCTTGGTGATAACGAT	59.912	134
Unigene18383_all_1199_4	TCATCATCATCATCA	TCA(3*5)	TCTTTGGTGGTGTGGTAATGTTT	60.539	ACTCATTGCTTGGTGATAACGAT	59.912	80
Unigene18383_all_1199_5	TCATCATCATCATCA	TCA(3*5)	TGTTACTTTCGCAAGAAGGTTTT	59.378	ACTCATTGCTTGGTGATAACGAT	59.912	117
Unigene18432_all_1200_1	CACACACACACACACACACACA	CA(2*11)	GAACAGCACCAATACATGATTCC	60.616	CTGTCCGCTCGATTAGTTTACAT	59.7	106
Unigene18432_all_1200_2	CACACACACACACACACACACA	CA(2*11)	GACACGTACCACCAGAACAGAAC	60.881	CTGTCCGCTCGATTAGTTTACAT	59.7	130
Unigene18432_all_1200_3	CACACACACACACACACACACA	CA(2*11)	ATGACACGTACCACCAGAACAG	59.953	CTGTCCGCTCGATTAGTTTACAT	59.7	132
Unigene18432_all_1200_4	CACACACACACACACACACACA	CA(2*11)	GACACGTACCACCAGAACAGAA	60.073	CTGTCCGCTCGATTAGTTTACAT	59.7	130
Unigene18432_all_1200_5	CACACACACACACACACACACA	CA(2*11)	AATCAACACACCCAGATGACAC	59.751	CTGTCCGCTCGATTAGTTTACAT	59.7	147
Unigene18547_all_1202_1	CTGCTGCTGCTGCTGCTG	CTG(3*6)	CCGTGTCTCCATCGAAACTT	60.111	TTAAGGAAGAGACTGGAGAAGGG	60.234	124
Unigene18547_all_1202_2	CTGCTGCTGCTGCTGCTG	CTG(3*6)	CCGTGTCTCCATCGAAACTT	60.111	GCCTTAAGGAAGAGACTGGAGAA	60.366	127
Unigene18547_all_1202_3	CTGCTGCTGCTGCTGCTG	CTG(3*6)	CCGTGTCTCCATCGAAACTT	60.111	TAAGGAAGAGACTGGAGAAGGGA	60.709	123
Unigene18547_all_1202_4	CTGCTGCTGCTGCTGCTG	CTG(3*6)	CCGTGTCTCCATCGAAACTT	60.111	AGGAAGAGACTGGAGAAGGGAAT	60.94	121
Unigene18547_all_1202_5	CTGCTGCTGCTGCTGCTG	CTG(3*6)	CCGTGTCTCCATCGAAACTT	60.111	TGCCTTAAGGAAGAGACTGGAG	60.012	128
Unigene18587_all_1203_1	AGTAGTAGTAGTAGT	AGT(3*5)	CTGATCGCGATATTTTGTACCAT	60.233	AATATGCACTCAACGTTTCGACT	60.075	127
Unigene18587_all_1203_2	AGTAGTAGTAGTAGT	AGT(3*5)	CCAGATTTGAGATAGATGCGACT	59.76	AACGTTTCGACTACATAATGGGA	59.786	155
Unigene18587_all_1203_3	AGTAGTAGTAGTAGT	AGT(3*5)	TTTGAGATAGATGCGACTTTTCC	59.75	AACGTTTCGACTACATAATGGGA	59.786	150
Unigene18587_all_1203_4	AGTAGTAGTAGTAGT	AGT(3*5)	AGATAGATGCGACTTTTCCGAAT	60.456	AATATGCACTCAACGTTTCGACT	60.075	157
Unigene18587_all_1203_5	AGTAGTAGTAGTAGT	AGT(3*5)	CCGGAATGTTTAGCAGTAAATGT	59.465	AATATGCACTCAACGTTTCGACT	60.075	89
Unigene18827_all_1205_1	TTGTTGTTGTTGTTG	TTG(3*5)	GGTTGAAAAGGTGGAAGTCTTTT	59.908	AGAACAAGAATAGCATTGGCAAG	59.806	138
Unigene18827_all_1205_2	TTGTTGTTGTTGTTG	TTG(3*5)	GGTTGAAAAGGTGGAAGTCTTTT	59.908	GCAAGATCTAACAAGCATCGAAT	59.776	120
Unigene18827_all_1205_3	TTGTTGTTGTTGTTG	TTG(3*5)	GCATAAAGACTCGACTGTCATCC	60.152	GCAAGATCTAACAAGCATCGAAT	59.776	145
Unigene18827_all_1205_4	TTGTTGTTGTTGTTG	TTG(3*5)	GGTTGAAAAGGTGGAAGTCTTTT	59.908	ACGTCCACAAGAACAAGAATAGC	59.709	147
Unigene18827_all_1205_5	TTGTTGTTGTTGTTG	TTG(3*5)	GGTTGAAAAGGTGGAAGTCTTTT	59.908	ACAAGAACAAGAATAGCATTGGC	59.685	141
Unigene18884_all_1206_1	TTGTTGTTGTTGTTGTTG	TTG(3*6)	AAACATGAAATAACCCTCCGATT	59.968	AGATTCCACCAGCTAACAACAAA	60.048	158
Unigene18884_all_1206_2	TTGTTGTTGTTGTTGTTG	TTG(3*6)	AAACATGAAATAACCCTCCGATT	59.968	GATTCCACCAGCTAACAACAAAC	59.926	157
Unigene18884_all_1206_3	TTGTTGTTGTTGTTGTTG	TTG(3*6)	AAACATGAAATAACCCTCCGATT	59.968	ATCAATACATACCAAACACCGGA	60.358	121
Unigene18884_all_1206_4	TTGTTGTTGTTGTTGTTG	TTG(3*6)	GAAACATGAAATAACCCTCCGAT	60.419	AGATTCCACCAGCTAACAACAAA	60.048	159
Unigene18884_all_1206_5	TTGTTGTTGTTGTTGTTG	TTG(3*6)	GAAACATGAAATAACCCTCCGAT	60.419	GATTCCACCAGCTAACAACAAAC	59.926	158
Unigene18923_all_1207_1	TACTACTACTACTACTACTACTAC	TAC(3*8)	CGAACAACAGACCTTCCTCTCTA	59.929	CGCAATGCTCGTTGTAGACTAAT	60.675	145
Unigene18923_all_1207_2	TACTACTACTACTACTACTACTAC	TAC(3*8)	ACGAACAACAGACCTTCCTCTCT	60.697	CGCAATGCTCGTTGTAGACTAAT	60.675	146
Unigene18923_all_1207_3	TACTACTACTACTACTACTACTAC	TAC(3*8)	CGAACAACAGACCTTCCTCTCTA	59.929	CGCAATGCTCGTTGTAGACTAA	60.449	145
Unigene18923_all_1207_4	TACTACTACTACTACTACTACTAC	TAC(3*8)	AACGAACAACAGACCTTCCTCTC	61.043	CGCAATGCTCGTTGTAGACTAAT	60.675	147
Unigene18923_all_1207_5	TACTACTACTACTACTACTACTAC	TAC(3*8)	GAACGAACAACAGACCTTCCTCT	61.043	CGCAATGCTCGTTGTAGACTAAT	60.675	148
Unigene18924_all_1208_1	TACTACTACTACTACTACTACTAC	TAC(3*8)	CGAACAACAGACCTTCCTCTCTA	59.929	TTGAATCCAGCAAGAATCAAAGT	60.122	133
Unigene18924_all_1208_2	TACTACTACTACTACTACTACTAC	TAC(3*8)	CGAACAACAGACCTTCCTCTCTA	59.929	CAGCAAGAATCAAAGTGCTGTAA	59.588	126
Unigene18924_all_1208_3	TACTACTACTACTACTACTACTAC	TAC(3*8)	CGAACAACAGACCTTCCTCTCTA	59.929	ACCTATCCCGATCTATTGAATCC	59.57	148
Unigene18924_all_1208_4	TACTACTACTACTACTACTACTAC	TAC(3*8)	CGAACAACAGACCTTCCTCTCTA	59.929	AAGAATCAAAGTGCTGTAATGGG	59.552	122
Unigene18924_all_1208_5	TACTACTACTACTACTACTACTAC	TAC(3*8)	CGAACAACAGACCTTCCTCTCTA	59.929	CGATCTATTGAATCCAGCAAGAA	60.571	140
Unigene189_all_595_1	CAGCAGCAGCAGCAG	CAG(3*5)	CGTTAGGGTAGTAAGCACCTGAA	59.731	TGTGTAGTACAGTACGTGTGGGC	60.031	101
Unigene189_all_595_2	CAGCAGCAGCAGCAG	CAG(3*5)	CGTTAGGGTAGTAAGCACCTGAA	59.731	GTGAGGCATAAGGAGCAAAACTA	59.806	128
Unigene189_all_595_3	CAGCAGCAGCAGCAG	CAG(3*5)	CGGGATAACCGTTAGGGTAGTAA	60.459	TGTGTAGTACAGTACGTGTGGGC	60.031	110
Unigene189_all_595_4	CAGCAGCAGCAGCAG	CAG(3*5)	AACCGTTAGGGTAGTAAGCACCT	59.529	TGTGTAGTACAGTACGTGTGGGC	60.031	104
Unigene189_all_595_5	CAGCAGCAGCAGCAG	CAG(3*5)	CGTTAGGGTAGTAAGCACCTGAA	59.731	TGAGGCATAAGGAGCAAAACTAA	60.257	127
Unigene189_all_596_1	AGAGAGAGAGAGAGAG	AG(2*8)	ACCTTGTACACCCAAACAAACAT	59.595	GCAACGCTGATAAGTAGACCTGT	59.859	140
Unigene189_all_596_2	AGAGAGAGAGAGAGAG	AG(2*8)	TACCTTGTACACCCAAACAAACA	59.34	GCAACGCTGATAAGTAGACCTGT	59.859	141
Unigene189_all_596_3	AGAGAGAGAGAGAGAG	AG(2*8)	CGCGTGCTACTTTATTACCTTGT	59.767	GCGACTTGGTTTCTTTTGAACTT	60.984	128
Unigene189_all_596_4	AGAGAGAGAGAGAGAG	AG(2*8)	GCTCGCGTGCTACTTTATTACCT	61.099	GCAACGCTGATAAGTAGACCTGT	59.859	159
Unigene189_all_596_5	AGAGAGAGAGAGAGAG	AG(2*8)	CCTTGTACACCCAAACAAACATA	58.842	GCAACGCTGATAAGTAGACCTGT	59.859	139
Unigene189_all_597_1	CAGCAGCAGCAGCAGCAG	CAG(3*6)	ACAGGTCTACTTATCAGCGTTGC	59.859	GACACCACATATAGTCGTCGGTT	60.186	94
Unigene189_all_597_2	CAGCAGCAGCAGCAGCAG	CAG(3*6)	AGTCGCAACTCACAGGTCTACTT	59.51	GACACCACATATAGTCGTCGGTT	60.186	105
Unigene189_all_597_3	CAGCAGCAGCAGCAGCAG	CAG(3*6)	AAGTCGCAACTCACAGGTCTACT	59.51	GACACCACATATAGTCGTCGGTT	60.186	106
Unigene189_all_597_4	CAGCAGCAGCAGCAGCAG	CAG(3*6)	ACAGGTCTACTTATCAGCGTTGC	59.859	CATATAGTCGTCGGTTTACCGTG	60.648	87
Unigene189_all_597_5	CAGCAGCAGCAGCAGCAG	CAG(3*6)	CGCGTGTTCTACATGCTACTCTT	60.848	GACACCACATATAGTCGTCGGTT	60.186	145
Unigene1904_all_727_1	GAAGGGAAGGGAAGGGAAGG	GAAGG(5*4)	TTTATTTCCAAATACTGGCTGGA	59.858	CGAGTCTATCATCGATCACATCA	60.111	155
Unigene1904_all_727_2	GAAGGGAAGGGAAGGGAAGG	GAAGG(5*4)	TTTTATTTCCAAATACTGGCTGG	59.424	CGAGTCTATCATCGATCACATCA	60.111	156
Unigene1904_all_727_3	GAAGGGAAGGGAAGGGAAGG	GAAGG(5*4)	TTTATTTCCAAATACTGGCTGGA	59.858	GCGAGTCTATCATCGATCACATC	61.004	156
Unigene1904_all_727_4	GAAGGGAAGGGAAGGGAAGG	GAAGG(5*4)	TTATTTCCAAATACTGGCTGGAT	58.936	CGAGTCTATCATCGATCACATCA	60.111	154
Unigene1904_all_727_5	GAAGGGAAGGGAAGGGAAGG	GAAGG(5*4)	TTTATTTCCAAATACTGGCTGGAT	60.095	CGAGTCTATCATCGATCACATCA	60.111	155
Unigene19078_all_1209_1	TATATATATATA	TA(2*6)	AAAGCTTAAGAGGCGTTTCTTGT	59.971	AAATATGTGACCTGGGGAAAACT	59.998	152
Unigene19078_all_1209_2	TATATATATATA	TA(2*6)	AAAGCTTAAGAGGCGTTTCTTGT	59.971	GGAAAACTAGAAAGGGGTGGATA	59.74	137
Unigene19078_all_1209_3	TATATATATATA	TA(2*6)	CAGTGTACAAAGCTTAAGAGGCG	60.469	AAATATGTGACCTGGGGAAAACT	59.998	160
Unigene19078_all_1209_4	TATATATATATA	TA(2*6)	TGTACAAAGCTTAAGAGGCGTTT	59.523	AAATATGTGACCTGGGGAAAACT	59.998	157
Unigene19078_all_1209_5	TATATATATATA	TA(2*6)	GCAGTGTACAAAGCTTAAGAGGC	59.636	TATGTGACCTGGGGAAAACTAGA	59.879	158
Unigene19211_all_1210_1	AGGAGGAGGAGGAGG	AGG(3*5)	TTCCAACAAGAAGGAACAACACT	60.061	ACAACTATCCGTGGTGGAAGTAA	59.812	107
Unigene19211_all_1210_2	AGGAGGAGGAGGAGG	AGG(3*5)	AACAAGAAGGAACAACACTGCAT	60.089	ACAACTATCCGTGGTGGAAGTAA	59.812	103
Unigene19211_all_1210_3	AGGAGGAGGAGGAGG	AGG(3*5)	ATTTCCAACAAGAAGGAACAACA	59.9	ACAACTATCCGTGGTGGAAGTAA	59.812	109
Unigene19211_all_1210_4	AGGAGGAGGAGGAGG	AGG(3*5)	TTCCAACAAGAAGGAACAACACT	60.061	GTGCTAGTTATTTACGCCAAGGA	59.712	155
Unigene19211_all_1210_5	AGGAGGAGGAGGAGG	AGG(3*5)	AACAAGAAGGAACAACACTGCAT	60.089	GTGCTAGTTATTTACGCCAAGGA	59.712	151
Unigene1923_all_731_1	TACTACTACTACTAC	TAC(3*5)	AGGCCCTATTTTCTGCAAACTAC	60.039	CCAGTGTCGAAGATGGAAGATAG	60.137	122
Unigene1923_all_731_2	TACTACTACTACTAC	TAC(3*5)	AGGCCCTATTTTCTGCAAACTAC	60.039	AGATGGAAGATAGTCCTTGGGTC	59.852	112
Unigene1923_all_731_3	TACTACTACTACTAC	TAC(3*5)	AGGCCCTATTTTCTGCAAACTAC	60.039	TCGAAGATGGAAGATAGTCCTTG	59.733	116
Unigene1923_all_731_4	TACTACTACTACTAC	TAC(3*5)	AGGCCCTATTTTCTGCAAACTAC	60.039	GAAGATGGAAGATAGTCCTTGGG	60.315	114
Unigene1923_all_731_5	TACTACTACTACTAC	TAC(3*5)	GCCCTATTTTCTGCAAACTACAA	59.692	CCAGTGTCGAAGATGGAAGATAG	60.137	120
Unigene1926_all_732_1	TGCTGCTGCTGCTGCTGC	TGC(3*6)	GAAATCAACTGAGTTCGGCATT	60.491	AAAGTTTAGGAACGCAGCTGAA	60.414	160
Unigene1926_all_732_2	TGCTGCTGCTGCTGCTGC	TGC(3*6)	GAAATCAACTGAGTTCGGCATT	60.491	AAGTTTAGGAACGCAGCTGAA	59.167	159
Unigene1926_all_732_3	TGCTGCTGCTGCTGCTGC	TGC(3*6)	AAATCAACTGAGTTCGGCATT	58.709	AAAGTTTAGGAACGCAGCTGAA	60.414	159
Unigene1926_all_732_4	TGCTGCTGCTGCTGCTGC	TGC(3*6)	GAAATCAACTGAGTTCGGCATT	60.491	AGCTGAATTGACAACCGGAG	60.255	145
Unigene1926_all_732_5	TGCTGCTGCTGCTGCTGC	TGC(3*6)	AAATCAACTGAGTTCGGCATT	58.709	GAAAGTTTAGGAACGCAGCTGAA	62.025	160
Unigene1934_all_733_1	AACAACAACAACAACAAC	AAC(3*6)	GAATTGTTCAAGCTAACCAGGAA	59.659	ACATCTGGAGAATTTGTTGTCGT	59.921	118
Unigene1934_all_733_2	AACAACAACAACAACAAC	AAC(3*6)	GAATTGTTCAAGCTAACCAGGAA	59.659	TGATGTAGTGCCATCTTCTGTTG	60.183	155
Unigene1934_all_733_3	AACAACAACAACAACAAC	AAC(3*6)	GAATTGTTCAAGCTAACCAGGAA	59.659	TGTTGATGTAGTGCCATCTTCTG	60.183	158
Unigene1934_all_733_4	AACAACAACAACAACAAC	AAC(3*6)	GAATTGTTCAAGCTAACCAGGAA	59.659	TAGTGCCATCTTCTGTTGTGGTA	59.685	150
Unigene1934_all_733_5	AACAACAACAACAACAAC	AAC(3*6)	GAATTGTTCAAGCTAACCAGGAA	59.659	AACATCTGGAGAATTTGTTGTCG	60.399	119
Unigene1936_all_734_1	AAACATAAACATAAACATAAACAT	AAACAT(6*4)	CAACGGCCATATATTCTATTGGA	60.07	ATATCGTACGAGAGGGGTTGAAG	60.717	157
Unigene1936_all_734_2	AAACATAAACATAAACATAAACAT	AAACAT(6*4)	CAACGGCCATATATTCTATTGGA	60.07	GGGTTGAAGTTGAAGTTGAAGTCT	60.076	143
Unigene1936_all_734_3	AAACATAAACATAAACATAAACAT	AAACAT(6*4)	TCTGGTACAACGGCCATATATTC	60.108	GGGTTGAAGTTGAAGTTGAAGTCT	60.076	150
Unigene1936_all_734_4	AAACATAAACATAAACATAAACAT	AAACAT(6*4)	CAACGGCCATATATTCTATTGGA	60.07	ATATCGTACGAGAGGGGTTGAA	59.856	157
Unigene1936_all_734_5	AAACATAAACATAAACATAAACAT	AAACAT(6*4)	CAACGGCCATATATTCTATTGGA	60.07	TATCGTACGAGAGGGGTTGAAGT	61.222	156
Unigene19393_all_1211_1	TGTTGTTGTTGTTGT	TGT(3*5)	CTTGTTTTTGAGCCATTGTAACC	59.926	GTATGTGGAACATGCAGAAGACA	60.052	158
Unigene19393_all_1211_2	TGTTGTTGTTGTTGT	TGT(3*5)	CTTGTTTTTGAGCCATTGTAACC	59.926	TATGTGGAACATGCAGAAGACAG	60.183	157
Unigene19393_all_1211_3	TGTTGTTGTTGTTGT	TGT(3*5)	CTTGTTTTTGAGCCATTGTAACC	59.926	CAGTATGTGGAACATGCAGAAGA	60.183	160
Unigene19393_all_1211_4	TGTTGTTGTTGTTGT	TGT(3*5)	GCTCTTGTTTTTGAGCCATTGTA	60.638	TATGTGGAACATGCAGAAGACAG	60.183	160
Unigene19393_all_1211_5	TGTTGTTGTTGTTGT	TGT(3*5)	CTTGTTTTTGAGCCATTGTAACC	59.926	AAGCGAAACAACAGATGACACTA	58.964	129
Unigene1939_all_735_1	ATATATATATAT	AT(2*6)	ACAATAATGTGCTTTGTCAAGGG	60.282	GTTATCGAACACCCCTAATCACA	60.122	158
Unigene1939_all_735_2	ATATATATATAT	AT(2*6)	ACAATAATGTGCTTTGTCAAGGG	60.282	TGTTATCGAACACCCCTAATCAC	60.122	159
Unigene1939_all_735_3	ATATATATATAT	AT(2*6)	ACAATAATGTGCTTTGTCAAGGG	60.282	CTGTTATCGAACACCCCTAATCA	60.243	160
Unigene1939_all_735_4	ATATATATATAT	AT(2*6)	ACAATAATGTGCTTTGTCAAGGG	60.282	TATCGAACACCCCTAATCACATT	59.622	156
Unigene1939_all_735_5	ATATATATATAT	AT(2*6)	ACAATAATGTGCTTTGTCAAGGG	60.282	TTATCGAACACCCCTAATCACAT	59.622	157
Unigene1948_all_736_1	CACCACCACCACCACCACCACCACCAC	CAC(3*9)	CGGATACTAGGAGCCTTTAATCG	60.448	CGATATAAGAGCGGAGGCAG	59.96	159
Unigene1948_all_736_2	CACCACCACCACCACCACCACCACCAC	CAC(3*9)	GATACTAGGAGCCTTTAATCGCA	58.979	CGATATAAGAGCGGAGGCAG	59.96	157
Unigene1948_all_736_3	CACCACCACCACCACCACCACCACCAC	CAC(3*9)	CGGATACTAGGAGCCTTTAATCG	60.448	TCGATATAAGAGCGGAGGCAG	61.705	160
Unigene1948_all_736_4	CACCACCACCACCACCACCACCACCAC	CAC(3*9)	CGGATACTAGGAGCCTTTAATCG	60.448	TCGATATAAGAGCGGAGGCA	60.837	160
Unigene1948_all_736_5	CACCACCACCACCACCACCACCACCAC	CAC(3*9)	CGGATACTAGGAGCCTTTAATCG	60.448	GATATAAGAGCGGAGGCAGC	59.05	158
Unigene1952_all_737_1	GCCTTGCCTTGCCTTGCCTT	GCCTT(5*4)	CTGTTGCCTTGATAAACCCTCTA	59.675	TGCATGTTATATAGATGAAGCCG	59.167	149
Unigene1952_all_737_2	GCCTTGCCTTGCCTTGCCTT	GCCTT(5*4)	CTCTACTACAGAACATCCGGCCT	61.013	GCGGCGGATATATAAAGGTAGAT	59.756	158
Unigene1952_all_737_3	GCCTTGCCTTGCCTTGCCTT	GCCTT(5*4)	TGTTGCCTTGATAAACCCTCTAC	59.552	TGCATGTTATATAGATGAAGCCG	59.167	148
Unigene1952_all_737_4	GCCTTGCCTTGCCTTGCCTT	GCCTT(5*4)	CTGTTGCCTTGATAAACCCTCTA	59.675	TATATAGATGAAGCCGTTGGGTT	58.957	142
Unigene1952_all_737_5	GCCTTGCCTTGCCTTGCCTT	GCCTT(5*4)	CTGTTGCCTTGATAAACCCTCTA	59.675	TTATATAGATGAAGCCGTTGGGT	58.957	143
Unigene19546_all_1212_1	TGCTGCTGCTGCTGCTGCTGC	TGC(3*7)	GAGACATCGGTTGTTGATGGTAT	60.131	CAACAGCAGTTTCAGCAGTTTG	61.021	148
Unigene19546_all_1212_2	TGCTGCTGCTGCTGCTGCTGC	TGC(3*7)	GAGACATCGGTTGTTGATGGTAT	60.131	ACCAACAGCAGTTTCAGCAGT	59.968	150
Unigene19546_all_1212_3	TGCTGCTGCTGCTGCTGCTGC	TGC(3*7)	GAGACATCGGTTGTTGATGGTAT	60.131	AGCAGTTTCAGCAGTTTGCTC	59.817	144
Unigene19546_all_1212_4	TGCTGCTGCTGCTGCTGCTGC	TGC(3*7)	AGACATCGGTTGTTGATGGTATT	59.65	CAACAGCAGTTTCAGCAGTTTG	61.021	147
Unigene19546_all_1212_5	TGCTGCTGCTGCTGCTGCTGC	TGC(3*7)	AGACATCGGTTGTTGATGGTATT	59.65	ACCAACAGCAGTTTCAGCAGT	59.968	149
Unigene19546_all_1213_1	TGCTGCTGCTGCTGCTGC	TGC(3*6)	GAGCAAACTGCTGAAACTGCT	59.817	ATACACTGGCATGAGCACTCAAC	61.496	116
Unigene19546_all_1213_2	TGCTGCTGCTGCTGCTGC	TGC(3*6)	AACTGCTGAAACTGCTGTTGG	60.48	ATACACTGGCATGAGCACTCAAC	61.496	111
Unigene19546_all_1213_3	TGCTGCTGCTGCTGCTGC	TGC(3*6)	CTGCTGAGGAAAATGGGAGTT	60.615	ATACACTGGCATGAGCACTCAAC	61.496	145
Unigene19546_all_1213_4	TGCTGCTGCTGCTGCTGC	TGC(3*6)	AAACTGCTGAAACTGCTGTTGG	61.729	ATACACTGGCATGAGCACTCAAC	61.496	112
Unigene19546_all_1213_5	TGCTGCTGCTGCTGCTGC	TGC(3*6)	AGCAAACTGCTGAAACTGCTG	60.756	ATACACTGGCATGAGCACTCAAC	61.496	115
Unigene19556_all_1214_1	TGCTGCTGCTGCTGC	TGC(3*5)	CTTTTCGACGTATTCCATGAGAC	60.014	CTGCTTTGATGTTCACTCGTTTT	60.685	124
Unigene19556_all_1214_2	TGCTGCTGCTGCTGC	TGC(3*5)	CTTTTCGACGTATTCCATGAGAC	60.014	AGATGAAGCACCTTGTAGTCACG	60.725	151
Unigene19556_all_1214_3	TGCTGCTGCTGCTGC	TGC(3*5)	GACGTATTCCATGAGACACCTTC	59.884	CTGCTTTGATGTTCACTCGTTTT	60.685	118
Unigene19556_all_1214_4	TGCTGCTGCTGCTGC	TGC(3*5)	GACGTATTCCATGAGACACCTTC	59.884	AGATGAAGCACCTTGTAGTCACG	60.725	145
Unigene19556_all_1214_5	TGCTGCTGCTGCTGC	TGC(3*5)	GGATACACTGTTTTGGGTGTAGG	59.682	CTGCTTTGATGTTCACTCGTTTT	60.685	155
Unigene1963_all_738_1	TACTACTACTACTACTAC	TAC(3*6)	GTTGTGGACTGGGGTAAATGTAA	60.028	AGGATGTTGGCCCTTCTACTAAG	60.031	125
Unigene1963_all_738_2	TACTACTACTACTACTAC	TAC(3*6)	TTGCAAGTAAGAGTAAGGCAAGG	59.959	AGGATGTTGGCCCTTCTACTAAG	60.031	151
Unigene1963_all_738_3	TACTACTACTACTACTAC	TAC(3*6)	AGAGTAAGGCAAGGTGAGTTGTG	59.861	AGGATGTTGGCCCTTCTACTAAG	60.031	142
Unigene1963_all_738_4	TACTACTACTACTACTAC	TAC(3*6)	TGGACTGGGGTAAATGTAACTGT	59.682	AGGATGTTGGCCCTTCTACTAAG	60.031	121
Unigene1963_all_738_5	TACTACTACTACTACTAC	TAC(3*6)	GTGGACTGGGGTAAATGTAACTG	59.682	AGGATGTTGGCCCTTCTACTAAG	60.031	122
Unigene19664_all_1215_1	GGGCATGGGCATGGGCATGGGCAT	GGGCAT(6*4)	TTTCTGTAAGGATGCCAACAACT	60.048	ATACCACCCATCCCTCTTCC	60.015	132
Unigene19664_all_1215_2	GGGCATGGGCATGGGCATGGGCAT	GGGCAT(6*4)	GTTTCTGTAAGGATGCCAACAAC	59.926	ATACCACCCATCCCTCTTCC	60.015	133
Unigene19664_all_1215_3	GGGCATGGGCATGGGCATGGGCAT	GGGCAT(6*4)	CCAACAACTGTCCTTTTCAACAT	60.301	ATACCACCCATCCCTCTTCC	60.015	118
Unigene19664_all_1215_4	GGGCATGGGCATGGGCATGGGCAT	GGGCAT(6*4)	AACAACTGTCCTTTTCAACATCC	59.424	ATACCACCCATCCCTCTTCC	60.015	116
Unigene19664_all_1215_5	GGGCATGGGCATGGGCATGGGCAT	GGGCAT(6*4)	ACAACTGTCCTTTTCAACATCCA	60.797	ATACCACCCATCCCTCTTCC	60.015	115
Unigene1973_all_739_1	TGCTGCTGCTGCTGC	TGC(3*5)	GCAACTTCTTCGTCGTCCTC	59.997	GCAATGATAGCGTCAACACTTTT	60.541	121
Unigene1973_all_739_2	TGCTGCTGCTGCTGC	TGC(3*5)	CAACTTCTTCGTCGTCCTCC	59.844	GCAATGATAGCGTCAACACTTTT	60.541	120
Unigene1973_all_739_3	TGCTGCTGCTGCTGC	TGC(3*5)	GCAACTTCTTCGTCGTCCTC	59.997	GGTAGCAATGATAGCGTCAACAC	60.919	125
Unigene1973_all_739_4	TGCTGCTGCTGCTGC	TGC(3*5)	GCAACTTCTTCGTCGTCCTC	59.997	TAGCAATGATAGCGTCAACACTT	58.981	123
Unigene1973_all_739_5	TGCTGCTGCTGCTGC	TGC(3*5)	CAACTTCTTCGTCGTCCTCC	59.844	GGTAGCAATGATAGCGTCAACAC	60.919	124
Unigene19741_all_1216_1	AAGTTGAAGTTGAAGTTGAAGTTG	AAGTTG(6*4)	TTTCGATGATGTATTGTCAATGG	59.712	AGCATCAATATTACCCGCCTATT	60.095	132
Unigene19741_all_1216_4	AAGTTGAAGTTGAAGTTGAAGTTG	AAGTTG(6*4)	TTTCGATGATGTATTGTCAATGG	59.712	TCTCCTGGCAGCATCAATATTAC	60.473	141
Unigene19741_all_1216_5	AAGTTGAAGTTGAAGTTGAAGTTG	AAGTTG(6*4)	TATTGTCAATGGCATGAGATGAT	59.314	AGCATCAATATTACCCGCCTATT	60.095	121
Unigene1978_all_740_1	TATATATATATA	TA(2*6)	CTGGTCGTACTGTGATTCAACTG	59.711	AGTCGGTATCAGCTTCAACTACG	59.854	146
Unigene1978_all_740_2	TATATATATATA	TA(2*6)	CTGGTCGTACTGTGATTCAACTG	59.711	CGTAGTCGGTATCAGCTTCAACT	59.854	149
Unigene1978_all_740_3	TATATATATATA	TA(2*6)	CTGGTCGTACTGTGATTCAACTG	59.711	CGTACGTAGTCGGTATCAGCTTC	60.215	153
Unigene1978_all_740_4	TATATATATATA	TA(2*6)	ACTGTGATTCAACTGATTGCGTA	59.691	CGTACGTAGTCGGTATCAGCTTC	60.215	145
Unigene1978_all_740_5	TATATATATATA	TA(2*6)	TACTGTGATTCAACTGATTGCGT	59.691	CGTACGTAGTCGGTATCAGCTTC	60.215	146
Unigene19795_all_1218_1	GATGATGATGATGATGAT	GAT(3*6)	AGCTGATGAAGGATGGCAAC	60.226	TGAAGAGGAAGAACCAACCTACA	60.151	105
Unigene19795_all_1218_2	GATGATGATGATGATGAT	GAT(3*6)	AGCTGATGAAGGATGGCAAC	60.226	TGTGAAGAGGAAGAACCAACCTA	60.151	107
Unigene19795_all_1218_3	GATGATGATGATGATGAT	GAT(3*6)	GTTCAGGAAGAAGCCGAAGAC	60.376	GTCAGTTACATCCTTCACCATCA	58.972	140
Unigene19795_all_1218_4	GATGATGATGATGATGAT	GAT(3*6)	GTTCAGGAAGAAGCCGAAGAC	60.376	TGTCAGTTACATCCTTCACCATC	58.972	141
Unigene19795_all_1218_5	GATGATGATGATGATGAT	GAT(3*6)	GAAGAGCTGATGAAGGATGGC	61.257	TGTGAAGAGGAAGAACCAACCTA	60.151	111
Unigene19816_all_1219_1	CCGCCGCCGCCGCCGCCGCCG	CCG(3*7)	TGTGGTAACCTCAGTGCAAAGTA	59.724	TGATAACTGGAACGTCATTTCCT	59.885	100
Unigene19816_all_1219_2	CCGCCGCCGCCGCCGCCGCCG	CCG(3*7)	TGTGGTAACCTCAGTGCAAAGTA	59.724	GATGGTGATAACTGGAACGTCAT	60.131	105
Unigene19816_all_1219_3	CCGCCGCCGCCGCCGCCGCCG	CCG(3*7)	CTTCTTTCCAAGAACCTGTGGTA	59.677	TGATAACTGGAACGTCATTTCCT	59.885	116
Unigene19816_all_1219_4	CCGCCGCCGCCGCCGCCGCCG	CCG(3*7)	CTTCTTTCCAAGAACCTGTGGTA	59.677	GATGGTGATAACTGGAACGTCAT	60.131	121
Unigene19816_all_1219_5	CCGCCGCCGCCGCCGCCGCCG	CCG(3*7)	TGTGGTAACCTCAGTGCAAAGTA	59.724	GTGATAACTGGAACGTCATTTCC	59.76	101
Unigene1981_all_741_1	CACCACCACCACCAC	CAC(3*5)	ATACTCGTAATCTTCACTGCCGA	60.163	GACAACAGCTTGGGAGCTTAC	58.997	111
Unigene1981_all_741_2	CACCACCACCACCAC	CAC(3*5)	ATACTCGTAATCTTCACTGCCGA	60.163	GGACAACAGCTTGGGAGCTTAC	62.382	112
Unigene1981_all_741_3	CACCACCACCACCAC	CAC(3*5)	ATACTCGTAATCTTCACTGCCGA	60.163	GGACAACAGCTTGGGAGCTTA	61.671	112
Unigene1981_all_741_4	CACCACCACCACCAC	CAC(3*5)	CGAACGAGTCATAATGGTACGAG	60.9	GACAACAGCTTGGGAGCTTAC	58.997	91
Unigene1981_all_741_5	CACCACCACCACCAC	CAC(3*5)	TACTCGTAATCTTCACTGCCGA	59.904	GACAACAGCTTGGGAGCTTAC	58.997	110
Unigene1984_all_742_1	ATATATATATATAT	AT(2*7)	ATACACCCACCAAAGAACAACAC	60.068	GGGGGAGAAGAAAATATGAAGAA	59.808	152
Unigene1984_all_742_2	ATATATATATATAT	AT(2*7)	ACATACACCCACCAAAGAACAAC	60.068	GGGGGAGAAGAAAATATGAAGAA	59.808	154
Unigene1984_all_742_3	ATATATATATATAT	AT(2*7)	ACTACGAGCGTCGAGCTAAATAA	59.63	TTGATTGGTGTTAAATGGAGCTT	59.891	133
Unigene1984_all_742_4	ATATATATATATAT	AT(2*7)	ACTACGAGCGTCGAGCTAAATAA	59.63	CTTTGATTGGTGTTAAATGGAGC	59.891	135
Unigene1984_all_742_5	ATATATATATATAT	AT(2*7)	ACTACGAGCGTCGAGCTAAATAA	59.63	GCTTTGATTGGTGTTAAATGGAG	59.891	136
Unigene19865_all_1220_1	ACACACACACAC	AC(2*6)	CAGTACCTTCTAATGATGCTGGG	60.028	GCACCACGTACGATGAAAATAAT	60.148	115
Unigene19865_all_1220_2	ACACACACACAC	AC(2*6)	TCTAATGATGCTGGGGCTACTAA	60.121	GCACCACGTACGATGAAAATAAT	60.148	107
Unigene19865_all_1220_3	ACACACACACAC	AC(2*6)	TTCTAATGATGCTGGGGCTACTA	60.121	GCACCACGTACGATGAAAATAAT	60.148	108
Unigene19865_all_1220_4	ACACACACACAC	AC(2*6)	ATCTCGAAGGCTTCTTTCTTCAC	60.373	GCACCACGTACGATGAAAATAAT	60.148	138
Unigene19865_all_1220_5	ACACACACACAC	AC(2*6)	GGCTTCTTTCTTCACCAGTACCT	60.175	CGGTCCCAAGTTAAAGATCTAGG	60.35	87
Unigene198_all_598_1	AGCAGCAGCAGCAGC	AGC(3*5)	CTTCTCATGCTTCGCTGTTAGAG	60.685	GTAAATTGCACCAAGGATTCG	59.465	153
Unigene198_all_598_2	AGCAGCAGCAGCAGC	AGC(3*5)	CTTCTCATGCTTCGCTGTTAGAG	60.685	ACGGTAAATTGCACCAAGGAT	60.607	156
Unigene198_all_598_3	AGCAGCAGCAGCAGC	AGC(3*5)	GTTAGAGAGCTATGGGGAGGGT	59.988	TTACCATGGACGGTAAATTGC	59.712	149
Unigene198_all_598_4	AGCAGCAGCAGCAGC	AGC(3*5)	CTTCTCATGCTTCGCTGTTAGAG	60.685	ACGGTAAATTGCACCAAGGATT	61.771	156
Unigene198_all_598_5	AGCAGCAGCAGCAGC	AGC(3*5)	GTTAGAGAGCTATGGGGAGGGT	59.988	GTAAATTGCACCAAGGATTCG	59.465	137
Unigene1992_all_743_1	TATATATATATATA	TA(2*7)	CGTGTTTACCGTTGCTAGGTACT	59.667	CATAGTTCATAACCTTCGTTCCG	59.906	106
Unigene1992_all_743_2	TATATATATATATA	TA(2*7)	CGTGTTTACCGTTGCTAGGTACT	59.667	GTATGTACGTCACTTCGCCTCTT	59.73	137
Unigene1992_all_743_3	TATATATATATATA	TA(2*7)	TTCCACTCCTATCCCATCCTATC	60.517	CATAGTTCATAACCTTCGTTCCG	59.906	146
Unigene1992_all_743_4	TATATATATATATA	TA(2*7)	GATTCCACTCCTATCCCATCCTA	60.517	CATAGTTCATAACCTTCGTTCCG	59.906	148
Unigene1992_all_743_5	TATATATATATATA	TA(2*7)	CGTGTTTACCGTTGCTAGGTACT	59.667	TTTCGGCATAGTTCATAACCTTC	59.533	112
Unigene199_all_599_1	CCTCCTCCTCCTCCTCCT	CCT(3*6)	TCTTCTGACTCGTACGCAAAAAC	60.811	GTGTAGACGTTATGGACGAGGAC	59.942	130
Unigene199_all_599_2	CCTCCTCCTCCTCCTCCT	CCT(3*6)	GCATCAGAGTCCTCTTCTGACTC	59.642	GTGGTGGTGTAGACGTTATGGAC	60.583	148
Unigene199_all_599_3	CCTCCTCCTCCTCCTCCT	CCT(3*6)	CTCTTCTGACTCGTACGCAAAAA	60.927	GTGTAGACGTTATGGACGAGGAC	59.942	131
Unigene199_all_599_4	CCTCCTCCTCCTCCTCCT	CCT(3*6)	GCATCAGAGTCCTCTTCTGACTC	59.642	GAGGTGGTGGTGTAGACGTTATG	60.705	151
Unigene199_all_599_5	CCTCCTCCTCCTCCTCCT	CCT(3*6)	TTATGATGTTGTCTTCCGCATC	59.967	GTGTAGACGTTATGGACGAGGAC	59.942	159
Unigene20041_all_1222_1	ATACCGATACCGATACCGATACCG	ATACCG(6*4)	CACCAGCAGCATCAGAATAATAA	59.288	ATTAGATTCGACACCGACGATAC	59.411	153
Unigene20041_all_1222_2	ATACCGATACCGATACCGATACCG	ATACCG(6*4)	CACCAGCAGCATCAGAATAATAA	59.288	CATTAGATTCGACACCGACGATA	61.213	154
Unigene20041_all_1222_3	ATACCGATACCGATACCGATACCG	ATACCG(6*4)	GCACCAGCAGCATCAGAATAATA	61.471	ATTAGATTCGACACCGACGATAC	59.411	154
Unigene20041_all_1222_4	ATACCGATACCGATACCGATACCG	ATACCG(6*4)	CACCAGCAGCATCAGAATAATAA	59.288	ACGATACGGAGATTCTTCAACG	60.503	137
Unigene20041_all_1222_5	ATACCGATACCGATACCGATACCG	ATACCG(6*4)	CACCAGCAGCATCAGAATAATAA	59.288	CCTCGTCATTAGATTCGACACC	60.875	160
Unigene20071_all_1223_1	AGAGAGAGAGAG	AG(2*6)	ACCACACGGAATCAAAACAGATA	60.637	GTACAAGCAGGCTACGAAGGAG	60.444	138
Unigene20071_all_1223_2	AGAGAGAGAGAG	AG(2*6)	ACCACACGGAATCAAAACAGATA	60.637	TAGAGTACGATGATGGCGACGTA	61.883	109
Unigene20071_all_1223_3	AGAGAGAGAGAG	AG(2*6)	CCACACGGAATCAAAACAGATAA	61.095	GTACAAGCAGGCTACGAAGGAG	60.444	137
Unigene20071_all_1223_4	AGAGAGAGAGAG	AG(2*6)	CCACACGGAATCAAAACAGATA	59.861	GTACAAGCAGGCTACGAAGGAG	60.444	137
Unigene20071_all_1223_5	AGAGAGAGAGAG	AG(2*6)	ACCACACGGAATCAAAACAGATA	60.637	ACCGCGTAGAGTACGATGATG	60.169	115
Unigene20185_all_1224_1	CAGCAGCAGCAGCAGCAG	CAG(3*6)	AAACATCGAAGAGTGCCTCATAA	60.143	AGATCTACCAACAGCTTCAGGG	59.773	160
Unigene20185_all_1224_2	CAGCAGCAGCAGCAGCAG	CAG(3*6)	CAGTAATGGATCCACCCTATGTG	60.489	CGAGAGATCTACCAACAGCTTCA	60.927	101
Unigene20185_all_1224_3	CAGCAGCAGCAGCAGCAG	CAG(3*6)	CAGTAATGGATCCACCCTATGTG	60.489	AGAGATCTACCAACAGCTTCAGG	59.068	99
Unigene20185_all_1224_4	CAGCAGCAGCAGCAGCAG	CAG(3*6)	CAGTAATGGATCCACCCTATGTG	60.489	GCGAGAGATCTACCAACAGCTT	60.047	102
Unigene20185_all_1224_5	CAGCAGCAGCAGCAGCAG	CAG(3*6)	AACATCGAAGAGTGCCTCATAAC	59.672	AGATCTACCAACAGCTTCAGGG	59.773	159
Unigene20264_all_1225_1	TGTGTGTGTGTGTGTG	TG(2*8)	ACAGCAAACCACCATAGGATGT	60.67	GATTGGCTGATGTAATAGTTGGC	59.883	159
Unigene20264_all_1225_2	TGTGTGTGTGTGTGTG	TG(2*8)	AACAGCAAACCACCATAGGATGT	61.86	GATTGGCTGATGTAATAGTTGGC	59.883	160
Unigene20264_all_1225_3	TGTGTGTGTGTGTGTG	TG(2*8)	AAAACAGCAAACCACCATAGGAT	60.959	GTTTGCACGCTAACACACAAGT	60.274	101
Unigene20264_all_1225_4	TGTGTGTGTGTGTGTG	TG(2*8)	AGCAAACCACCATAGGATGTG	59.867	GATTGGCTGATGTAATAGTTGGC	59.883	157
Unigene20264_all_1225_5	TGTGTGTGTGTGTGTG	TG(2*8)	CAGCAAACCACCATAGGATGT	59.867	GATTGGCTGATGTAATAGTTGGC	59.883	158
Unigene20264_all_1226_1	GCGCGCGCGCGC	GC(2*6)	AACGTCCAATCAAACATGAAATC	60.109	TTATGATTATGCACCTGCAACAC	59.909	97
Unigene20264_all_1226_2	GCGCGCGCGCGC	GC(2*6)	GCCAACTATTACATCAGCCAATC	59.883	TTATGATTATGCACCTGCAACAC	59.909	126
Unigene20264_all_1226_3	GCGCGCGCGCGC	GC(2*6)	AGATCAAACGTCCAATCAAACAT	59.76	TTATGATTATGCACCTGCAACAC	59.909	103
Unigene20264_all_1226_4	GCGCGCGCGCGC	GC(2*6)	AAACGTCCAATCAAACATGAAAT	59.643	TTATGATTATGCACCTGCAACAC	59.909	98
Unigene20264_all_1226_5	GCGCGCGCGCGC	GC(2*6)	TTACATCAGCCAATCAGATCAAA	59.6	TTATGATTATGCACCTGCAACAC	59.909	118
Unigene2029_all_744_1	TACTACTACTACTACTAC	TAC(3*6)	GAATCGATCATCTACTCAGCAGC	60.382	TCTAGACCCAGATTCCGATACAA	59.973	91
Unigene2029_all_744_2	TACTACTACTACTACTAC	TAC(3*6)	GAATCGATCATCTACTCAGCAGC	60.382	GTCTAGACCCAGATTCCGATACA	59.496	92
Unigene2029_all_744_3	TACTACTACTACTACTAC	TAC(3*6)	ATCGATCATCTACTCAGCAGCAG	60.928	TCTAGACCCAGATTCCGATACAA	59.973	89
Unigene2029_all_744_4	TACTACTACTACTACTAC	TAC(3*6)	ATCGATCATCTACTCAGCAGCA	60.007	TCTAGACCCAGATTCCGATACAA	59.973	89
Unigene2029_all_744_5	TACTACTACTACTACTAC	TAC(3*6)	ACGAATCGATCATCTACTCAGCA	61.151	TCTAGACCCAGATTCCGATACAA	59.973	93
Unigene2029_all_745_1	CAGCAGCAGCAGCAG	CAG(3*5)	GTATGCCACCACACAGCAGAC	61.602	GAGTTCCATCGAATCCTCTTTG	60.074	127
Unigene2029_all_745_2	CAGCAGCAGCAGCAG	CAG(3*5)	TATGCCACCACACAGCAGAC	60.756	GAGTTCCATCGAATCCTCTTTG	60.074	126
Unigene2029_all_745_3	CAGCAGCAGCAGCAG	CAG(3*5)	GTATGCCACCACACAGCAGA	60.756	GAGTTCCATCGAATCCTCTTTG	60.074	127
Unigene2029_all_745_4	CAGCAGCAGCAGCAG	CAG(3*5)	TATGCCACCACACAGCAGA	59.832	GAGTTCCATCGAATCCTCTTTG	60.074	126
Unigene2029_all_745_5	CAGCAGCAGCAGCAG	CAG(3*5)	ATGCCACCACACAGCAGAC	60.777	GAGTTCCATCGAATCCTCTTTG	60.074	125
Unigene20368_all_1227_1	GCTGCTGCTGCTGCT	GCT(3*5)	CTATCCGTAGCGTCACTCGATAC	60.183	TAGCGACGACATTTTTGACTTTT	60.173	144
Unigene20368_all_1227_2	GCTGCTGCTGCTGCT	GCT(3*5)	CTATCCGTAGCGTCACTCGATAC	60.183	GTAGCGACGACATTTTTGACTTT	59.721	145
Unigene20368_all_1227_3	GCTGCTGCTGCTGCT	GCT(3*5)	CTATCCGTAGCGTCACTCGATAC	60.183	AGGTCCTAGTAGCGACGACATTT	60.546	153
Unigene20368_all_1227_4	GCTGCTGCTGCTGCT	GCT(3*5)	CTATCCGTAGCGTCACTCGATAC	60.183	AGTAGCGACGACATTTTTGACTT	59.381	146
Unigene20368_all_1227_5	GCTGCTGCTGCTGCT	GCT(3*5)	CTATCCGTAGCGTCACTCGATAC	60.183	CCTAGTAGCGACGACATTTTTGA	60.648	149
Unigene20384_all_1228_1	AGCAGCAGCAGCAGC	AGC(3*5)	GAGCTGCTCGGATGATGTCTA	60.52	CATGTCCTTCACTGGAAAATCA	59.971	137
Unigene20384_all_1228_2	AGCAGCAGCAGCAGC	AGC(3*5)	ATAAAAGGACGACTCGGCAGAT	61.317	GTGGAAGAACATCCCTAGCTTTG	61.327	121
Unigene20384_all_1228_3	AGCAGCAGCAGCAGC	AGC(3*5)	AATAAAAGGACGACTCGGCAGAT	62.411	GTGGAAGAACATCCCTAGCTTTG	61.327	122
Unigene20384_all_1228_4	AGCAGCAGCAGCAGC	AGC(3*5)	GAGCTGCTCGGATGATGTCTA	60.52	GTGGAAGAACATCCCTAGCTTTG	61.327	81
Unigene20384_all_1228_5	AGCAGCAGCAGCAGC	AGC(3*5)	ATAAAAGGACGACTCGGCAGAT	61.317	TGGAAGAACATCCCTAGCTTTG	60.603	120
Unigene20431_all_1229_1	TGCTGCTGCTGCTGCTGC	TGC(3*6)	CTGCGCCTGTTGTTGAAAAT	61.196	ATCACATAACTCCGCCACAATAC	60.15	107
Unigene20431_all_1229_2	TGCTGCTGCTGCTGCTGC	TGC(3*6)	TGCGCCTGTTGTTGAAAAT	60.25	ATCACATAACTCCGCCACAATAC	60.15	106
Unigene20431_all_1229_3	TGCTGCTGCTGCTGCTGC	TGC(3*6)	CCTGAGTGCTGTTGCTGCT	60.35	ACTCCGCCACAATACTATTTTCA	59.912	140
Unigene20431_all_1229_4	TGCTGCTGCTGCTGCTGC	TGC(3*6)	CTGCGCCTGTTGTTGAAAAT	61.196	CACAGCAGCAACATCACATAACT	60.247	119
Unigene20431_all_1229_5	TGCTGCTGCTGCTGCTGC	TGC(3*6)	ACAGAACTGGTTCCCCCAC	59.801	TCCGCCACAATACTATTTTCAAC	60.245	160
Unigene2047_all_746_1	AGAGAGAGAGAGAGAG	AG(2*8)	AGACCGAGGAAGAAAGAAAGAGA	60.009	ATAAAAGACACGAGGCGATAACA	60.036	132
Unigene2047_all_746_2	AGAGAGAGAGAGAGAG	AG(2*8)	AGACCGAGGAAGAAAGAAAGAGA	60.009	GCTTCAGAAAACCAAAGCACTTA	59.946	105
Unigene2047_all_746_3	AGAGAGAGAGAGAGAG	AG(2*8)	AAAGACCGAGGAAGAAAGAAAGA	59.888	ATAAAAGACACGAGGCGATAACA	60.036	134
Unigene2047_all_746_4	AGAGAGAGAGAGAGAG	AG(2*8)	AGACCGAGGAAGAAAGAAAGAGA	60.009	ACAGAATGCTTCAGAAAACCAAA	60.156	112
Unigene2047_all_746_5	AGAGAGAGAGAGAGAG	AG(2*8)	AGACCGAGGAAGAAAGAAAGAGA	60.009	AACAGAATGCTTCAGAAAACCAA	60.156	113
Unigene2054_all_747_1	CAGCAGCAGCAGCAGCAG	CAG(3*6)	GGAGCCTGTCATACTCTACTGCT	59.094	TCGATTGTCTGTACCCCTTCTAA	60.008	130
Unigene2054_all_747_2	CAGCAGCAGCAGCAGCAG	CAG(3*6)	GGAGCCTGTCATACTCTACTGCT	59.094	AGGTATCGATTGTCTGTACCCCT	60.142	135
Unigene2054_all_747_3	CAGCAGCAGCAGCAGCAG	CAG(3*6)	GGAGCCTGTCATACTCTACTGCT	59.094	CTTCTAATGACACGAATTGCTCC	60.143	114
Unigene2054_all_747_4	CAGCAGCAGCAGCAGCAG	CAG(3*6)	GGAGCCTGTCATACTCTACTGCT	59.094	CCTTCTAATGACACGAATTGCTC	60.143	115
Unigene2054_all_747_5	CAGCAGCAGCAGCAGCAG	CAG(3*6)	CGGGAGCCTGTCATACTCTACT	59.795	TCGATTGTCTGTACCCCTTCTAA	60.008	132
Unigene20629_all_1230_1	CTGCTGCTGCTGCTG	CTG(3*5)	CTGTTTGGGCTGATGATGTTATT	60.25	TCTCTGGTTCCTGAGAGTAGGC	60.016	134
Unigene20629_all_1230_2	CTGCTGCTGCTGCTG	CTG(3*5)	CTGTTTGGGCTGATGATGTTATT	60.25	CTCTGGTTCCTGAGAGTAGGCAT	61.152	133
Unigene20629_all_1230_3	CTGCTGCTGCTGCTG	CTG(3*5)	CTGTTTGGGCTGATGATGTTATT	60.25	TTCTCTGGTTCCTGAGAGTAGGC	61.26	135
Unigene20629_all_1230_4	CTGCTGCTGCTGCTG	CTG(3*5)	CTGTTTGGGCTGATGATGTTATT	60.25	TCTGGTTCCTGAGAGTAGGCAT	60.268	132
Unigene20629_all_1230_5	CTGCTGCTGCTGCTG	CTG(3*5)	ATGTTATTGCTGTTGCTGCTACC	60.56	TCTCTGGTTCCTGAGAGTAGGC	60.016	119
Unigene20629_all_1231_1	CGCCGCCGCCGCCGCCGC	CGC(3*6)	GAAATGATACGTCTGAGCACCTT	59.672	ATGTGAACGTAAAGGCATCCTC	60.381	96
Unigene20629_all_1231_2	CGCCGCCGCCGCCGCCGC	CGC(3*6)	CCATGATACGGAAATGATACGTC	60.453	ATGTGAACGTAAAGGCATCCTC	60.381	106
Unigene20629_all_1231_3	CGCCGCCGCCGCCGCCGC	CGC(3*6)	ATACGGAAATGATACGTCTGAGC	59.541	ATGTGAACGTAAAGGCATCCTC	60.381	101
Unigene20629_all_1231_4	CGCCGCCGCCGCCGCCGC	CGC(3*6)	AAATGATACGTCTGAGCACCTTG	60.547	ATGTGAACGTAAAGGCATCCTC	60.381	95
Unigene20629_all_1231_5	CGCCGCCGCCGCCGCCGC	CGC(3*6)	GAAATGATACGTCTGAGCACCTT	59.672	GATGTGAACGTAAAGGCATCCTC	62.068	97
Unigene20636_all_1232_1	TGCTGCTGCTGCTGC	TGC(3*5)	AGTCGAAGACGGCTATGTAGTTG	59.854	ATGCACGTTTGTCGAATCTACTT	60.075	94
Unigene20636_all_1232_2	TGCTGCTGCTGCTGC	TGC(3*5)	AGTCGAAGACGGCTATGTAGTTG	59.854	GTCGAATCTACTTCGCAGACAAT	59.803	84
Unigene20636_all_1232_3	TGCTGCTGCTGCTGC	TGC(3*5)	AGTCGAAGACGGCTATGTAGTTG	59.854	GATGCACGTTTGTCGAATCTACT	60.556	95
Unigene20636_all_1232_4	TGCTGCTGCTGCTGC	TGC(3*5)	AGTCGAAGACGGCTATGTAGTTG	59.854	ATTGATGCTGTTCTAAACACACG	59.213	118
Unigene20636_all_1232_5	TGCTGCTGCTGCTGC	TGC(3*5)	AGTCGAAGACGGCTATGTAGTTG	59.854	GGCCACAGTAAGAAGGATAGCAT	60.847	160
Unigene20728_all_1233_1	ATATATATATAT	AT(2*6)	GTGTTGATTCCTTCTGACTCCAC	60.031	GTACCATACTCGCCACGAAAATA	60.264	140
Unigene20728_all_1233_2	ATATATATATAT	AT(2*6)	GTGTGTTGATTCCTTCTGACTCC	60.031	GTACCATACTCGCCACGAAAATA	60.264	142
Unigene20728_all_1233_3	ATATATATATAT	AT(2*6)	TGACTCCACCCTTTCTGTACCTA	60.04	GTACCATACTCGCCACGAAAATA	60.264	126
Unigene20728_all_1233_4	ATATATATATAT	AT(2*6)	CTTCTGACTCCACCCTTTCTGTA	59.797	GTACCATACTCGCCACGAAAATA	60.264	130
Unigene20728_all_1233_5	ATATATATATAT	AT(2*6)	TACAGAAGTCGTGTGCTGCTCTA	60.26	GTACCATACTCGCCACGAAAATA	60.264	105
Unigene2074_all_748_1	CGTCGTCGTCGTCGTCGTCGT	CGT(3*7)	TTTCCACAGTGCTACAGGAAGAT	60.178	TGGAGACGGAGGATGTTATTTTA	59.851	140
Unigene2074_all_748_2	CGTCGTCGTCGTCGTCGTCGT	CGT(3*7)	TTTCCACAGTGCTACAGGAAGAT	60.178	ACAATGATAGTGTGGAGACGGAG	60.43	152
Unigene2074_all_748_3	CGTCGTCGTCGTCGTCGTCGT	CGT(3*7)	TTTCCACAGTGCTACAGGAAGAT	60.178	GTGGAGACGGAGGATGTTATTTT	60.584	141
Unigene2074_all_748_4	CGTCGTCGTCGTCGTCGTCGT	CGT(3*7)	GTTTCCACAGTGCTACAGGAAGA	60.705	TGGAGACGGAGGATGTTATTTTA	59.851	141
Unigene2074_all_748_5	CGTCGTCGTCGTCGTCGTCGT	CGT(3*7)	TTTCCACAGTGCTACAGGAAGAT	60.178	TAGTGTGGAGACGGAGGATGTTA	60.908	145
Unigene20754_all_1234_1	GAGAGAGAGAGA	GA(2*6)	ATGTATGTATCTGGGATGATGGC	59.95	CCACAAACCGTACAGCAGTAGTA	59.274	145
Unigene20754_all_1234_2	GAGAGAGAGAGA	GA(2*6)	ATGTATGTATCTGGGATGATGGC	59.95	AGTAGAGGTAAGCAAAACAAGCG	59.192	126
Unigene20754_all_1234_3	GAGAGAGAGAGA	GA(2*6)	ATGTATGTATCTGGGATGATGGC	59.95	TCCACAAACCGTACAGCAGTAGT	60.992	146
Unigene20754_all_1234_4	GAGAGAGAGAGA	GA(2*6)	ATGTATGTATCTGGGATGATGGC	59.95	GTGACACTCTCCACAAACCGTA	60.073	155
Unigene20754_all_1234_5	GAGAGAGAGAGA	GA(2*6)	ATGTATGTATCTGGGATGATGGC	59.95	CCACAAACCGTACAGCAGTAGTAG	60.161	145
Unigene2083_all_749_1	CAGCAGCAGCAGCAG	CAG(3*5)	AACAGCAACAACAACCATTCC	59.89	GATGCGTGTCTTGTAACCTCTG	59.803	138
Unigene2083_all_749_2	CAGCAGCAGCAGCAG	CAG(3*5)	AACAGCAACAACAACCATTCC	59.89	GGATGCGTGTCTTGTAACCTCT	60.557	139
Unigene2083_all_749_3	CAGCAGCAGCAGCAG	CAG(3*5)	AGCAACAGCAACAACAACCAT	60.607	GATGCGTGTCTTGTAACCTCTG	59.803	141
Unigene2083_all_749_4	CAGCAGCAGCAGCAG	CAG(3*5)	AGCAACAGCAACAACAACCATT	61.852	GATGCGTGTCTTGTAACCTCTG	59.803	141
Unigene2083_all_749_5	CAGCAGCAGCAGCAG	CAG(3*5)	AACAGCAACAACAACCATTCC	59.89	GTGTCTTGTAACCTCTGCCCAC	60.971	133
Unigene2085_all_750_1	CAGCAGCAGCAGCAG	CAG(3*5)	GTAGCAGTATTGGTAGTGGTGGC	59.968	AACACCTTCAGCTTGTTGTTCTC	59.846	143
Unigene2085_all_750_2	CAGCAGCAGCAGCAG	CAG(3*5)	GTAGCAGTATTGGTAGTGGTGGC	59.968	GAACACCTTCAGCTTGTTGTTCT	59.846	144
Unigene2085_all_750_3	CAGCAGCAGCAGCAG	CAG(3*5)	AGGCAGAGGAGGAAGATACTGTT	59.801	AACACCTTCAGCTTGTTGTTCTC	59.846	112
Unigene2085_all_750_4	CAGCAGCAGCAGCAG	CAG(3*5)	AGGCAGAGGAGGAAGATACTGTT	59.801	GAACACCTTCAGCTTGTTGTTCT	59.846	113
Unigene2085_all_750_5	CAGCAGCAGCAGCAG	CAG(3*5)	GAGGCAGAGGAGGAAGATACTGT	60.274	AACACCTTCAGCTTGTTGTTCTC	59.846	113
Unigene20878_all_1236_1	ACACACACACACACAC	AC(2*8)	AGTACCTGTCTAATGCTTCGCAA	60.321	ACTGAGCATGTCTTCTCTTGAGG	60.067	157
Unigene20878_all_1236_2	ACACACACACACACAC	AC(2*8)	AGTACCTGTCTAATGCTTCGCAA	60.321	CACACTGAGCATGTCTTCTCTTG	60.103	160
Unigene20878_all_1236_3	ACACACACACACACAC	AC(2*8)	TCGAGTACCTGTCTAATGCTTCG	60.793	ACTGAGCATGTCTTCTCTTGAGG	60.067	160
Unigene20878_all_1236_4	ACACACACACACACAC	AC(2*8)	GAGTACCTGTCTAATGCTTCGCA	60.802	ACTGAGCATGTCTTCTCTTGAGG	60.067	158
Unigene20878_all_1236_5	ACACACACACACACAC	AC(2*8)	CGTTCGAGTACCTGTCTAATGCT	59.854	CTTCTCTTGAGGACTTTGGGAAG	60.738	152
Unigene20898_all_1237_1	AGCAGCAGCAGCAGC	AGC(3*5)	AATCAAAGCTACCACCATCTCAG	59.666	CTTCATGATCTATGGAACCTTCG	59.973	95
Unigene20898_all_1237_2	AGCAGCAGCAGCAGC	AGC(3*5)	AATCAAAGCTACCACCATCTCAG	59.666	ATTCCTGTGATCCTCATCTTCCT	60.331	133
Unigene20898_all_1237_3	AGCAGCAGCAGCAGC	AGC(3*5)	AATCAAAGCTACCACCATCTCAG	59.666	TCATGATCTATGGAACCTTCGAC	60.334	93
Unigene20898_all_1237_4	AGCAGCAGCAGCAGC	AGC(3*5)	AATCAAAGCTACCACCATCTCAG	59.666	CGAGTTCATCTCCATTCTCATTT	59.607	158
Unigene20898_all_1237_5	AGCAGCAGCAGCAGC	AGC(3*5)	AATCAAAGCTACCACCATCTCAG	59.666	ATCCTCATCTTCCTCCTCAGAAT	59.575	124
Unigene20920_all_1238_1	GAGAAGAGAAGAGAAGAGAA	GAGAA(5*4)	AAATAAAATCCCCGGTACTTGAA	59.966	GAGGGGTAGTTTTTATTGGATGG	59.962	154
Unigene20920_all_1238_2	GAGAAGAGAAGAGAAGAGAA	GAGAA(5*4)	AAATAAAATCCCCGGTACTTGAA	59.966	TAGTTTTTATTGGATGGTGTCGC	60.245	148
Unigene20920_all_1238_3	GAGAAGAGAAGAGAAGAGAA	GAGAA(5*4)	ATAAAATCCCCGGTACTTGAATG	60.302	GAGGGGTAGTTTTTATTGGATGG	59.962	152
Unigene20920_all_1238_4	GAGAAGAGAAGAGAAGAGAA	GAGAA(5*4)	AAATAAAATCCCCGGTACTTGAA	59.966	TTTTATTGGATGGTGTCGCTTAG	60.361	144
Unigene20920_all_1238_5	GAGAAGAGAAGAGAAGAGAA	GAGAA(5*4)	GGTGAATTATCTTCGCCACACTA	60.377	GAGGGGTAGTTTTTATTGGATGG	59.962	110
Unigene20923_all_1239_1	ACACACACACACAC	AC(2*7)	TCTCTCATCCCCAGTGTGTAAAT	59.878	TCAAACATTCAACAATGCATCTC	59.996	80
Unigene20923_all_1239_2	ACACACACACACAC	AC(2*7)	GTCTCTCATCCCCAGTGTGTAAA	60.409	TCAAACATTCAACAATGCATCTC	59.996	81
Unigene20923_all_1239_3	ACACACACACACAC	AC(2*7)	TCTCTCATCCCCAGTGTGTAAAT	59.878	ACGGTAGGACCTGTTGTTTCTTT	60.311	113
Unigene20923_all_1239_4	ACACACACACACAC	AC(2*7)	TCTCTCATCCCCAGTGTGTAAAT	59.878	AACGGTAGGACCTGTTGTTTCTT	60.311	114
Unigene20923_all_1239_5	ACACACACACACAC	AC(2*7)	TCTCTCATCCCCAGTGTGTAAAT	59.878	AAACGGTAGGACCTGTTGTTTCT	60.311	115
Unigene2098_all_751_1	TCCTCCTCCTCCTCCTCC	TCC(3*6)	CCAAGGACAAACAACACAGTACA	59.981	TATATTTTTGGTTGGCGTATGCT	59.79	127
Unigene2098_all_751_2	TCCTCCTCCTCCTCCTCC	TCC(3*6)	CAGCAGTAGCAGCAGCAGTAGTA	60.054	GGGTATATATTTTTGGTTGGCGT	60.205	156
Unigene2098_all_751_3	TCCTCCTCCTCCTCCTCC	TCC(3*6)	CAGCAGTAGCAGCAGCAGTAGTA	60.054	TATATTTTTGGTTGGCGTATGCT	59.79	151
Unigene2098_all_751_4	TCCTCCTCCTCCTCCTCC	TCC(3*6)	CCAAGGACAAACAACACAGTACA	59.981	ACGAGTTGATGGGTTAAGAAGGT	60.28	157
Unigene2098_all_751_5	TCCTCCTCCTCCTCCTCC	TCC(3*6)	ACAGTACAAGCAGCACGATCATA	59.848	CACTTTTCTGTGACGAGTTGATG	59.827	154
Unigene21037_all_1240_1	CCACCACCACCACCA	CCA(3*5)	ACTTCAAGATTCCAAGTTCCTCC	59.995	TAAGGGGTGTGGATGATAATGTC	59.959	145
Unigene21037_all_1240_2	CCACCACCACCACCA	CCA(3*5)	ACTTCAAGATTCCAAGTTCCTCC	59.995	TTTAAGGGGTGTGGATGATAATG	59.957	147
Unigene21037_all_1240_3	CCACCACCACCACCA	CCA(3*5)	ACTTCAAGATTCCAAGTTCCTCC	59.995	TGGATGATAATGTCTTGGAAAGG	60.19	136
Unigene21037_all_1240_4	CCACCACCACCACCA	CCA(3*5)	ACTTCAAGATTCCAAGTTCCTCC	59.995	TTAAGGGGTGTGGATGATAATGT	59.493	146
Unigene21037_all_1240_5	CCACCACCACCACCA	CCA(3*5)	ACTTCAAGATTCCAAGTTCCTCC	59.995	TGTGGATGATAATGTCTTGGAAA	59.329	138
Unigene21049_all_1241_1	TGTGTGTGTGTGTGTG	TG(2*8)	AGTTAACATAATTGCCCGTGTGT	59.721	TGGGTTTTACGCAAGATTTTAGA	60.013	155
Unigene21049_all_1241_2	TGTGTGTGTGTGTGTG	TG(2*8)	AGTTAACATAATTGCCCGTGTGT	59.721	CATGGGTTTTACGCAAGATTTTA	60.234	157
Unigene21049_all_1241_3	TGTGTGTGTGTGTGTG	TG(2*8)	GTCTCCTTTCGTACTGCATGAAT	59.672	TCACATTAGGACAACGATTTTCA	59.505	160
Unigene21049_all_1241_4	TGTGTGTGTGTGTGTG	TG(2*8)	AGTTAACATAATTGCCCGTGTGT	59.721	TGGTTGATGATTGGTTACTTTCA	59.37	107
Unigene21049_all_1241_5	TGTGTGTGTGTGTGTG	TG(2*8)	AGTTAACATAATTGCCCGTGTGT	59.721	GGTTTTACGCAAGATTTTAGACG	59.262	153
Unigene21054_all_1242_1	CCTCCTCCTCCTCCT	CCT(3*5)	CTCATAAAACGTCTGTGTGTCCA	60.081	ACCCCCTTCTGAATGTATAGCTC	59.88	82
Unigene21054_all_1242_2	CCTCCTCCTCCTCCT	CCT(3*5)	AAGAAGATGTGAACTCTCCCTCC	60.123	ACCCCCTTCTGAATGTATAGCTC	59.88	146
Unigene21054_all_1242_3	CCTCCTCCTCCTCCT	CCT(3*5)	CTCATAAAACGTCTGTGTGTCCA	60.081	TAGATACATGGTAAGAAAGCCGC	59.677	105
Unigene21054_all_1242_4	CCTCCTCCTCCTCCT	CCT(3*5)	CTCATAAAACGTCTGTGTGTCCA	60.081	GCGTCTCCGTAGATACATGGTAA	60.397	114
Unigene21054_all_1242_5	CCTCCTCCTCCTCCT	CCT(3*5)	AAGAAGATGTGAACTCTCCCTCC	60.123	CCTTCTGAATGTATAGCTCGCAG	60.408	142
Unigene21130_all_1243_1	CTGTTCTGTTCTGTTCTGTT	CTGTT(5*4)	ATTTGAACTAGGTTGTGTGGGAG	59.442	TGAATAAAATCGGCCAAATAAAA	59.723	159
Unigene21130_all_1243_2	CTGTTCTGTTCTGTTCTGTT	CTGTT(5*4)	ATTTGAACTAGGTTGTGTGGGAG	59.442	CTGAATAAAATCGGCCAAATAAA	59.408	160
Unigene21130_all_1243_3	CTGTTCTGTTCTGTTCTGTT	CTGTT(5*4)	CTGTGACAGAAACGAGGTTATGC	61.075	ACCCATTATTTTTACCCAAATGC	60.187	159
Unigene21130_all_1243_4	CTGTTCTGTTCTGTTCTGTT	CTGTT(5*4)	CTGTGACAGAAACGAGGTTATGC	61.075	TGAATAAAATCGGCCAAATAAAA	59.723	133
Unigene21130_all_1243_5	CTGTTCTGTTCTGTTCTGTT	CTGTT(5*4)	TGTGACAGAAACGAGGTTATGC	60.176	ACCCATTATTTTTACCCAAATGC	60.187	158
Unigene21163_all_1244_1	CTACTACTACTACTA	CTA(3*5)	GTCAGCTTCACCACAGTTGTCTC	61.3	TACGTAGACCTCGACTTTTGGAG	59.827	82
Unigene21163_all_1244_2	CTACTACTACTACTA	CTA(3*5)	GTCAGCTTCACCACAGTTGTCTC	61.3	CGATACGTAGACCTCGACTTTTG	60.188	85
Unigene21163_all_1244_3	CTACTACTACTACTA	CTA(3*5)	GTCAGCTTCACCACAGTTGTCTC	61.3	CACATTTTTCATAGGGAGATTGG	59.724	133
Unigene21163_all_1244_4	CTACTACTACTACTA	CTA(3*5)	ATGAAGACGGATACATCGAAGC	60.48	TACGTAGACCTCGACTTTTGGAG	59.827	153
Unigene21163_all_1244_5	CTACTACTACTACTA	CTA(3*5)	TCAGCTTCACCACAGTTGTCTC	60.488	TACGTAGACCTCGACTTTTGGAG	59.827	81
Unigene21201_all_1245_1	CTACTACTACTACTA	CTA(3*5)	CTCTCAGCCAATCAAACTCATCT	59.899	GGATTTTGTATTTGGAAGATTTGC	60.083	133
Unigene21201_all_1245_2	CTACTACTACTACTA	CTA(3*5)	AATCAAACTCATCTACACGGAGC	59.672	GGATTTTGTATTTGGAAGATTTGC	60.083	124
Unigene21201_all_1245_3	CTACTACTACTACTA	CTA(3*5)	CTCTCAGCCAATCAAACTCATCT	59.899	TTGTATTTGGAAGATTTGCTTTTG	59.572	128
Unigene21201_all_1245_4	CTACTACTACTACTA	CTA(3*5)	AGCCAATCAAACTCATCTACACG	60.547	GGATTTTGTATTTGGAAGATTTGC	60.083	128
Unigene21201_all_1245_5	CTACTACTACTACTA	CTA(3*5)	CTCTCAGCCAATCAAACTCATCT	59.899	TGTATTTGGAAGATTTGCTTTTG	58.366	127
Unigene21222_all_1246_1	AGTAGTAGTAGTAGT	AGT(3*5)	CTCCTATTGGGTAGGGGAAATAA	59.612	AAATAGCCACGTACGCACATAAT	59.84	150
Unigene21222_all_1246_2	AGTAGTAGTAGTAGT	AGT(3*5)	CTCAAAGTGCGATTTCATGTTTT	60.514	ATAGCCACGTACGCACATAATTT	59.84	119
Unigene21222_all_1246_3	AGTAGTAGTAGTAGT	AGT(3*5)	CTCAAAGTGCGATTTCATGTTTT	60.514	AAATAGCCACGTACGCACATAAT	59.84	121
Unigene21222_all_1246_4	AGTAGTAGTAGTAGT	AGT(3*5)	CTCCTATTGGGTAGGGGAAATAA	59.612	TAAATAGCCACGTACGCACATAA	59.604	151
Unigene21222_all_1246_5	AGTAGTAGTAGTAGT	AGT(3*5)	CTCAAAGTGCGATTTCATGTTTT	60.514	AGCCACGTACGCACATAATTTAC	60.321	117
Unigene21285_all_1247_1	ATATATATATATAT	AT(2*7)	AGTTGTACCTAACGTGGTCTCCA	59.971	ATCATATCAGCATGTGGGAGTCT	59.869	132
Unigene21285_all_1247_2	ATATATATATATAT	AT(2*7)	CAGTTGTACCTAACGTGGTCTCC	59.971	ATCATATCAGCATGTGGGAGTCT	59.869	133
Unigene21285_all_1247_3	ATATATATATATAT	AT(2*7)	CCAGTTGTACCTAACGTGGTCTC	59.971	ATCATATCAGCATGTGGGAGTCT	59.869	134
Unigene21285_all_1247_4	ATATATATATATAT	AT(2*7)	TCCAGTTGTACCTAACGTGGTCT	59.971	ATCATATCAGCATGTGGGAGTCT	59.869	135
Unigene21285_all_1247_5	ATATATATATATAT	AT(2*7)	ACCTAACGTGGTCTCCATACAAA	59.812	ATCATATCAGCATGTGGGAGTCT	59.869	126
Unigene21293_all_1248_1	AGAGAGAGAGAGAG	AG(2*7)	CGGGAAGGATGAGATATGAAAG	59.924	ATCACGACCATGATGGATTTC	59.626	87
Unigene21293_all_1248_2	AGAGAGAGAGAGAG	AG(2*7)	CGGGAAGGATGAGATATGAAAG	59.924	GATCACGACCATGATGGATTT	59.626	88
Unigene21293_all_1248_3	AGAGAGAGAGAGAG	AG(2*7)	CTACCGGGAAGGATGAGATATG	59.814	ATCACGACCATGATGGATTTC	59.626	91
Unigene21293_all_1248_4	AGAGAGAGAGAGAG	AG(2*7)	CTACCGGGAAGGATGAGATATG	59.814	GATCACGACCATGATGGATTT	59.626	92
Unigene21293_all_1248_5	AGAGAGAGAGAGAG	AG(2*7)	CGGGAAGGATGAGATATGAAAG	59.924	GATCACGACCATGATGGATTTC	61.485	88
Unigene21386_all_1249_1	GTGTGTGTGTGT	GT(2*6)	TTTGAGAGAAAACAAAAATTGGC	59.652	CACCCATTCTGCAGTCGTAATA	60.018	142
Unigene21386_all_1249_2	GTGTGTGTGTGT	GT(2*6)	GGTATGTGCCATTTGAGAGAAAA	60.358	CACCCATTCTGCAGTCGTAATA	60.018	153
Unigene21386_all_1249_3	GTGTGTGTGTGT	GT(2*6)	TATGTGCCATTTGAGAGAAAACA	59.639	CACCCATTCTGCAGTCGTAATA	60.018	151
Unigene21386_all_1249_4	GTGTGTGTGTGT	GT(2*6)	GTGCCATTTGAGAGAAAACAAAA	60.495	CACCCATTCTGCAGTCGTAATA	60.018	148
Unigene21386_all_1249_5	GTGTGTGTGTGT	GT(2*6)	ATGTGCCATTTGAGAGAAAACAA	60.873	CACCCATTCTGCAGTCGTAATA	60.018	150
Unigene21391_all_1250_1	CACAGCACAGCACAGCACAGCACAG	CACAG(5*5)	ACAGGTAGCGTGCTAAATGAGAC	59.859	CTTACCTTGACGGAGTGTACAGG	60.095	113
Unigene21391_all_1250_2	CACAGCACAGCACAGCACAGCACAG	CACAG(5*5)	CCTCACACCAAATGAACAACATA	59.777	CTTACCTTGACGGAGTGTACAGG	60.095	135
Unigene21391_all_1250_3	CACAGCACAGCACAGCACAGCACAG	CACAG(5*5)	TATGACCTCACACCAAATGAACA	60.277	CTTACCTTGACGGAGTGTACAGG	60.095	140
Unigene21391_all_1250_4	CACAGCACAGCACAGCACAGCACAG	CACAG(5*5)	ACCTCACACCAAATGAACAACAT	60.563	CTTACCTTGACGGAGTGTACAGG	60.095	136
Unigene21391_all_1250_5	CACAGCACAGCACAGCACAGCACAG	CACAG(5*5)	CAACATACAGGTAGCGTGCTAAA	59.39	CTTACCTTGACGGAGTGTACAGG	60.095	119
Unigene21551_all_1251_1	CTCTCTCTCTCTCT	CT(2*7)	GAGTTTATGTTTTGGGGAAGGTT	59.657	GTAAAAATGAAAACGCCGTACAA	60.271	131
Unigene21551_all_1251_2	CTCTCTCTCTCTCT	CT(2*7)	TTTATGTTTTGGGGAAGGTTTTC	60.413	GTAAAAATGAAAACGCCGTACAA	60.271	128
Unigene21551_all_1251_3	CTCTCTCTCTCTCT	CT(2*7)	GTTTATGTTTTGGGGAAGGTTTT	59.551	GTAAAAATGAAAACGCCGTACAA	60.271	129
Unigene21551_all_1251_4	CTCTCTCTCTCTCT	CT(2*7)	GAGTTTATGTTTTGGGGAAGGTT	59.657	TATTTCGTAAAAATGAAAACGCC	59.447	137
Unigene21551_all_1251_5	CTCTCTCTCTCTCT	CT(2*7)	GTTTATGTTTTGGGGAAGGTTTT	59.551	TATTTCGTAAAAATGAAAACGCC	59.447	135
Unigene21620_all_1252_1	GTAGTAGTAGTAGTAGTA	GTA(3*6)	GGGTGGAACAACATAGCAGTAGT	59.468	ACAGCATTCCACAAGAATCATCT	60.018	146
Unigene21620_all_1252_2	GTAGTAGTAGTAGTAGTA	GTA(3*6)	GGGTGGAACAACATAGCAGTAGT	59.468	CTAAATTACACGTGCAACCACAA	59.974	125
Unigene21620_all_1252_3	GTAGTAGTAGTAGTAGTA	GTA(3*6)	GGGTGGAACAACATAGCAGTAGT	59.468	CATCTAAATTACACGTGCAACCA	59.939	128
Unigene21620_all_1252_4	GTAGTAGTAGTAGTAGTA	GTA(3*6)	GGGTGGAACAACATAGCAGTAGT	59.468	TAAATTACACGTGCAACCACAAA	60.317	124
Unigene21620_all_1252_5	GTAGTAGTAGTAGTAGTA	GTA(3*6)	GGGTGGAACAACATAGCAGTAGT	59.468	TCTAAATTACACGTGCAACCACA	60.455	126
Unigene21684_all_1253_1	ATGGGATGGGATGGGATGGG	ATGGG(5*4)	CTGAAAAGTCTGGATCGTGTTTT	59.682	TTTTATTGAGGTTCCCTCTCTCC	59.958	154
Unigene21684_all_1253_2	ATGGGATGGGATGGGATGGG	ATGGG(5*4)	CTGAAAAGTCTGGATCGTGTTTT	59.682	TTGAGGTTCCCTCTCTCCTTATC	60.082	149
Unigene21684_all_1253_3	ATGGGATGGGATGGGATGGG	ATGGG(5*4)	TAGAACCCCTGAAAAGTCTGGAT	60.347	TTGAGGTTCCCTCTCTCCTTATC	60.082	157
Unigene21684_all_1253_4	ATGGGATGGGATGGGATGGG	ATGGG(5*4)	CTGAAAAGTCTGGATCGTGTTTT	59.682	TTATTGAGGTTCCCTCTCTCCTT	59.623	152
Unigene21684_all_1253_5	ATGGGATGGGATGGGATGGG	ATGGG(5*4)	CTGAAAAGTCTGGATCGTGTTTT	59.682	TTTATTGAGGTTCCCTCTCTCCT	59.623	153
Unigene21698_all_1254_1	AGAAGAAGAAGAAGAAGA	AGA(3*6)	GACCTCTGCTCCAGAATCCTC	60.351	GTTGTACTGGATCCTTCGCTTG	61.033	144
Unigene21698_all_1254_2	AGAAGAAGAAGAAGAAGA	AGA(3*6)	GACCTCTGCTCCAGAATCCTC	60.351	TTGTACTGGATCCTTCGCTTG	60.256	143
Unigene21698_all_1254_3	AGAAGAAGAAGAAGAAGA	AGA(3*6)	GACCTCTGCTCCAGAATCCTC	60.351	GGTTGTACTGGATCCTTCGCT	60.511	145
Unigene21698_all_1254_4	AGAAGAAGAAGAAGAAGA	AGA(3*6)	GACCTCTGCTCCAGAATCCTC	60.351	GGTTGTACTGGATCCTTCGCTT	61.72	145
Unigene21698_all_1254_5	AGAAGAAGAAGAAGAAGA	AGA(3*6)	GACCTCTGCTCCAGAATCCTC	60.351	GAATCGTCGGTTGTACTGGAT	58.925	153
Unigene21788_all_1255_1	CTTCTTCTTCTTCTT	CTT(3*5)	CCTGTGTGACTCACCTCTTGATA	59.267	TACGGTAAAGAAAAACCGTGAAG	59.6	158
Unigene21788_all_1255_2	CTTCTTCTTCTTCTT	CTT(3*5)	CCTGTGTGACTCACCTCTTGATA	59.267	CTACGGTAAAGAAAAACCGTGAA	59.6	159
Unigene21788_all_1255_3	CTTCTTCTTCTTCTT	CTT(3*5)	CCTGTGTGACTCACCTCTTGATA	59.267	CGAATATCTTGCCCAATAAGGTT	60.537	129
Unigene21788_all_1255_4	CTTCTTCTTCTTCTT	CTT(3*5)	CTCCTGTGTGACTCACCTCTTG	59.941	TACGGTAAAGAAAAACCGTGAAG	59.6	160
Unigene21788_all_1255_5	CTTCTTCTTCTTCTT	CTT(3*5)	TCCTGTGTGACTCACCTCTTGAT	61.125	TACGGTAAAGAAAAACCGTGAAG	59.6	159
Unigene2183_all_752_1	CAGCAGCAGCAGCAG	CAG(3*5)	CTTAGCAGCTGCACCATCACTA	60.595	CACCTTTTTCGAGCTGAGAACTA	60.062	128
Unigene2183_all_752_2	CAGCAGCAGCAGCAG	CAG(3*5)	CTTAGCAGCTGCACCATCACTA	60.595	TTTTCGAGCTGAGAACTATGACC	59.906	123
Unigene2183_all_752_3	CAGCAGCAGCAGCAG	CAG(3*5)	TATCTTAGCAGCTGCACCATCAC	61.665	CACCTTTTTCGAGCTGAGAACTA	60.062	131
Unigene2183_all_752_4	CAGCAGCAGCAGCAG	CAG(3*5)	TATCTTAGCAGCTGCACCATCAC	61.665	TTTTCGAGCTGAGAACTATGACC	59.906	126
Unigene2183_all_752_5	CAGCAGCAGCAGCAG	CAG(3*5)	CTTAGCAGCTGCACCATCACTA	60.595	AGAACTATGACCCTCGTGTTCTG	59.69	112
Unigene21919_all_1257_1	GAGAGAGAGAGAGA	GA(2*7)	CTCTTCTCCCTTCTCTAACAGCG	61.003	TGTGAGGTGAATATTAAAGGGGA	59.724	144
Unigene21919_all_1257_2	GAGAGAGAGAGAGA	GA(2*7)	CTCTTCTCCCTTCTCTAACAGCG	61.003	GTGGAACACTTTGGACATGATCT	60.282	118
Unigene21919_all_1257_3	GAGAGAGAGAGAGA	GA(2*7)	CTCTTCTCCCTTCTCTAACAGCG	61.003	GAATATTAAAGGGGAGAGGTGGA	59.705	136
Unigene21919_all_1257_4	GAGAGAGAGAGAGA	GA(2*7)	TCTTCTCCCTTCTCTAACAGCG	60.144	TGTGAGGTGAATATTAAAGGGGA	59.724	143
Unigene21919_all_1257_5	GAGAGAGAGAGAGA	GA(2*7)	TCTTCTCCCTTCTCTAACAGCG	60.144	GTGGAACACTTTGGACATGATCT	60.282	117
Unigene2192_all_753_1	GCAGCAGCAGCAGCA	GCA(3*5)	AGGTGGGGAAGATCGTACAAC	60.24	GTGTGGCCTCTCTGTTTCTCAT	60.69	143
Unigene2192_all_753_2	GCAGCAGCAGCAGCA	GCA(3*5)	GAAGATCGTACAACGTCCCCT	60.376	GTGTGGCCTCTCTGTTTCTCAT	60.69	136
Unigene2192_all_753_3	GCAGCAGCAGCAGCA	GCA(3*5)	AGGTGGGGAAGATCGTACAAC	60.24	TGTGGCCTCTCTGTTTCTCAT	59.859	142
Unigene2192_all_753_4	GCAGCAGCAGCAGCA	GCA(3*5)	GAAGATCGTACAACGTCCCCT	60.376	TGTGGCCTCTCTGTTTCTCAT	59.859	135
Unigene2192_all_753_5	GCAGCAGCAGCAGCA	GCA(3*5)	AGGTGGGGAAGATCGTACAAC	60.24	GTGTGGCCTCTCTGTTTCTCA	60.438	143
Unigene21949_all_1258_1	CTCTCTCTCTCT	CT(2*6)	ATAGTTGGTGAAAGGAAGGTGGT	60.155	TAAATAGCCTGTGGTCAATCCAT	59.75	158
Unigene21949_all_1258_2	CTCTCTCTCTCT	CT(2*6)	ATAGTTGGTGAAAGGAAGGTGGT	60.155	GTAAATAGCCTGTGGTCAATCCA	60.25	159
Unigene21949_all_1258_3	CTCTCTCTCTCT	CT(2*6)	ATAGTTGGTGAAAGGAAGGTGGT	60.155	TGTAAATAGCCTGTGGTCAATCC	60.25	160
Unigene21949_all_1258_4	CTCTCTCTCTCT	CT(2*6)	AAAGGAAGGTGGTTTTAAGATGG	59.774	GTAAATAGCCTGTGGTCAATCCA	60.25	149
Unigene21949_all_1258_5	CTCTCTCTCTCT	CT(2*6)	AAAGGAAGGTGGTTTTAAGATGG	59.774	TGTAAATAGCCTGTGGTCAATCC	60.25	150
Unigene21954_all_1259_1	GATGATGATGATGAT	GAT(3*5)	CAGATGACTGATGTTCCCTTCAC	60.927	TCCCTGTATACGCAGTCTGTAGC	60.694	155
Unigene21954_all_1259_2	GATGATGATGATGAT	GAT(3*5)	CAGATGACTGATGTTCCCTTCA	60.111	TCCCTGTATACGCAGTCTGTAGC	60.694	155
Unigene21954_all_1259_3	GATGATGATGATGAT	GAT(3*5)	AACTGTGCAGATGACTGATGTTC	59.275	CCTGTATACGCAGTCTGTAGCATT	59.769	160
Unigene21954_all_1259_4	GATGATGATGATGAT	GAT(3*5)	CAGATGACTGATGTTCCCTTCAC	60.927	CCTGTATACGCAGTCTGTAGCATT	59.769	153
Unigene21954_all_1259_5	GATGATGATGATGAT	GAT(3*5)	AACTGTGCAGATGACTGATGTTC	59.275	CCTGTATACGCAGTCTGTAGCAT	58.513	160
Unigene21954_all_1260_1	AGAGAGAGAGAG	AG(2*6)	TTGTACGATAGTGGATAGCCTGG	60.389	ACAATAAATCAAGAACGGCTTTG	59.569	156
Unigene21954_all_1260_2	AGAGAGAGAGAG	AG(2*6)	TTGTACGATAGTGGATAGCCTGG	60.389	AATAAATCAAGAACGGCTTTGAC	58.749	154
Unigene21954_all_1260_3	AGAGAGAGAGAG	AG(2*6)	TTGTACGATAGTGGATAGCCTGG	60.389	TACAATAAATCAAGAACGGCTTTG	59.592	157
Unigene21954_all_1260_4	AGAGAGAGAGAG	AG(2*6)	CTTGTGTTTGCTTCGATTGAGA	60.42	ACAATAAATCAAGAACGGCTTTG	59.569	129
Unigene21954_all_1260_5	AGAGAGAGAGAG	AG(2*6)	TGTTGTACGATAGTGGATAGCCTG	60.433	ACAATAAATCAAGAACGGCTTTG	59.569	158
Unigene21965_all_1261_1	GGTGGTGGTGGTGGT	GGT(3*5)	ACATAATGATTTTGATAACGGCG	60.108	ATTATTGTTAGGGTCGAAGTCGT	58.176	142
Unigene21965_all_1261_2	GGTGGTGGTGGTGGT	GGT(3*5)	CGGCAGACATAATGATTTTGATA	59.015	ATTATTGTTAGGGTCGAAGTCGT	58.176	148
Unigene21965_all_1261_3	GGTGGTGGTGGTGGT	GGT(3*5)	ACATAATGATTTTGATAACGGCG	60.108	TATTATTGTTAGGGTCGAAGTCGT	58.245	143
Unigene21965_all_1261_4	GGTGGTGGTGGTGGT	GGT(3*5)	ATAATGATTTTGATAACGGCGG	60.063	ATTATTGTTAGGGTCGAAGTCGT	58.176	140
Unigene21965_all_1261_5	GGTGGTGGTGGTGGT	GGT(3*5)	ACATAATGATTTTGATAACGGCG	60.108	CTATTATTGTTAGGGTCGAAGTCGT	59.101	144
Unigene2198_all_754_1	ACACACACACAC	AC(2*6)	CTATCGAAAGGCAGAGTCATTTC	59.407	CAAATACATTTGAGTGCATGGAA	59.882	84
Unigene2198_all_754_2	ACACACACACAC	AC(2*6)	TCTATCGAAAGGCAGAGTCATTT	59.407	CAAATACATTTGAGTGCATGGAA	59.882	85
Unigene2198_all_754_3	ACACACACACAC	AC(2*6)	GTTCTTCACCTCTATCGAAAGGC	60.603	CAAATACATTTGAGTGCATGGAA	59.882	95
Unigene2198_all_754_4	ACACACACACAC	AC(2*6)	CTATCGAAAGGCAGAGTCATTTC	59.407	AATACATTTGAGTGCATGGAAGG	60.25	82
Unigene2198_all_754_5	ACACACACACAC	AC(2*6)	TCTATCGAAAGGCAGAGTCATTT	59.407	AATACATTTGAGTGCATGGAAGG	60.25	83
Unigene22030_all_1262_1	TGCTGCTGCTGCTGC	TGC(3*5)	TCGAGATTATGAGTACACTCCCC	59.496	GTAAGGTAATTCCTTTTCCGGG	60.07	138
Unigene22030_all_1262_2	TGCTGCTGCTGCTGC	TGC(3*5)	TCGAGATTATGAGTACACTCCCC	59.496	TAAGGTAATTCCTTTTCCGGGAC	61.609	137
Unigene22030_all_1262_3	TGCTGCTGCTGCTGC	TGC(3*5)	CGAGATTATGAGTACACTCCCCC	61.075	GTAAGGTAATTCCTTTTCCGGG	60.07	137
Unigene22030_all_1262_4	TGCTGCTGCTGCTGC	TGC(3*5)	TCGAGATTATGAGTACACTCCCC	59.496	GGACCTCTCAACCAATCACATC	60.756	118
Unigene22030_all_1262_5	TGCTGCTGCTGCTGC	TGC(3*5)	CCCCCTCGAGATTATGAGTACA	60.332	GTAAGGTAATTCCTTTTCCGGG	60.07	143
Unigene2207_all_755_1	TTGTTGTTGTTGTTG	TTG(3*5)	TTCAAGGTGAGTTGTTGTTGAGA	59.805	GTCCCTACTCCTCGCCCTACT	60.998	95
Unigene2207_all_755_2	TTGTTGTTGTTGTTG	TTG(3*5)	TTCAAGGTGAGTTGTTGTTGAGA	59.805	GTCCCTACTCCTCGCCCTAC	60.096	95
Unigene2207_all_755_3	TTGTTGTTGTTGTTG	TTG(3*5)	TTCAAGGTGAGTTGTTGTTGAGA	59.805	CTACTCCTCGCCCTACTCCC	60.225	91
Unigene2207_all_755_4	TTGTTGTTGTTGTTG	TTG(3*5)	TTCAAGGTGAGTTGTTGTTGAGA	59.805	CCTACTCCTCGCCCTACTCC	60.225	92
Unigene2207_all_755_5	TTGTTGTTGTTGTTG	TTG(3*5)	TTCAAGGTGAGTTGTTGTTGAGA	59.805	CCCTACTCCTCGCCCTACTC	60.225	93
Unigene2207_all_756_1	ACGACGACGACGACGACGACG	ACG(3*7)	CATAGGCGTTGATGTTCTTACG	59.669	TTGATGATGTTGATGCTGAAAAC	59.996	135
Unigene2207_all_756_2	ACGACGACGACGACGACGACG	ACG(3*7)	CATAGGCGTTGATGTTCTTACG	59.669	GAAATTGATGATGTTGATGCTGA	59.959	139
Unigene2207_all_756_3	ACGACGACGACGACGACGACG	ACG(3*7)	CATAGGCGTTGATGTTCTTACG	59.669	TCTGAAATTGATGATGTTGATGC	59.959	142
Unigene2207_all_756_4	ACGACGACGACGACGACGACG	ACG(3*7)	ATAGGCGTTGATGTTCTTACGG	60.383	TTGATGATGTTGATGCTGAAAAC	59.996	134
Unigene2207_all_756_5	ACGACGACGACGACGACGACG	ACG(3*7)	ATAGGCGTTGATGTTCTTACGG	60.383	GAAATTGATGATGTTGATGCTGA	59.959	138
Unigene220_all_600_1	TGCTGCTGCTGCTGCTGC	TGC(3*6)	ATACTGTACGTTACACCCTCCCA	59.703	CTGTTGTCGCTTGTTTCTATGCT	60.83	160
Unigene220_all_600_2	TGCTGCTGCTGCTGCTGC	TGC(3*6)	TACTGTACGTTACACCCTCCCAG	60.334	CTGTTGTCGCTTGTTTCTATGCT	60.83	159
Unigene220_all_600_3	TGCTGCTGCTGCTGCTGC	TGC(3*6)	CATCGAAATATGATTGTGGTAAGC	59.773	TGACCTTTTCCATAGACCTCAGA	60.116	133
Unigene220_all_600_4	TGCTGCTGCTGCTGCTGC	TGC(3*6)	ATACTGTACGTTACACCCTCCCA	59.703	TGTCGCTTGTTTCTATGCTTGT	59.948	156
Unigene220_all_600_5	TGCTGCTGCTGCTGCTGC	TGC(3*6)	ATACTGTACGTTACACCCTCCCA	59.703	TGTTGTCGCTTGTTTCTATGCT	59.948	159
Unigene220_all_601_1	TCCTCCTCCTCCTCC	TCC(3*5)	TATGTGTGGTTAATCAATGCTGC	59.909	TAGACAAGGGCACAATCTGGATA	60.854	117
Unigene220_all_601_2	TCCTCCTCCTCCTCC	TCC(3*5)	TATGTGTGGTTAATCAATGCTGC	59.909	AGTCGAGTAGACAAGGGCACAAT	61.42	124
Unigene220_all_601_3	TCCTCCTCCTCCTCC	TCC(3*5)	TATGTGTGGTTAATCAATGCTGC	59.909	AGTAGACAAGGGCACAATCTGG	60.548	119
Unigene220_all_601_4	TCCTCCTCCTCCTCC	TCC(3*5)	TATGTGTGGTTAATCAATGCTGC	59.909	GTCGAGTAGACAAGGGCACAAT	60.557	123
Unigene220_all_601_5	TCCTCCTCCTCCTCC	TCC(3*5)	TATGTGTGGTTAATCAATGCTGC	59.909	AGACAAGGGCACAATCTGGATAC	61.611	116
Unigene22122_all_1263_1	GTGTGTGTGTGT	GT(2*6)	TCCCCTCTTATTATTGACGTGTG	60.243	TTGAAATAATTGAAGGTTCTGCG	60.464	139
Unigene22122_all_1263_2	GTGTGTGTGTGT	GT(2*6)	TATTGACGTGTGTGAGACTGGAA	60.598	TTGAAATAATTGAAGGTTCTGCG	60.464	128
Unigene22122_all_1263_3	GTGTGTGTGTGT	GT(2*6)	TTATTGACGTGTGTGAGACTGGA	60.598	TTGAAATAATTGAAGGTTCTGCG	60.464	129
Unigene22122_all_1263_4	GTGTGTGTGTGT	GT(2*6)	CCCCTCTTATTATTGACGTGTGT	59.317	TTGAAATAATTGAAGGTTCTGCG	60.464	138
Unigene22122_all_1263_5	GTGTGTGTGTGT	GT(2*6)	TCCCCTCTTATTATTGACGTGTG	60.243	GAAATAATTGAAGGTTCTGCGG	59.97	137
Unigene22139_all_1266_1	GGCGGCGGCGGCGGC	GGC(3*5)	TGTTTGAGAAGCTAATGGAGGAG	59.9	AGAGGCTTTTCGTTTTAGTCTGG	60.286	129
Unigene22139_all_1266_2	GGCGGCGGCGGCGGC	GGC(3*5)	TGTTTGAGAAGCTAATGGAGGAG	59.9	CACGGTTTTCGAGGTTATAGAGA	59.675	149
Unigene22139_all_1266_3	GGCGGCGGCGGCGGC	GGC(3*5)	TGTTTGAGAAGCTAATGGAGGAG	59.9	TCACGGTTTTCGAGGTTATAGAG	59.675	150
Unigene22139_all_1266_4	GGCGGCGGCGGCGGC	GGC(3*5)	TGTTTGAGAAGCTAATGGAGGAG	59.9	GGTTTTCGAGGTTATAGAGAGGC	59.662	146
Unigene22139_all_1266_5	GGCGGCGGCGGCGGC	GGC(3*5)	GTGTTTGAGAAGCTAATGGAGGA	59.776	AGAGGCTTTTCGTTTTAGTCTGG	60.286	130
Unigene2218_all_757_1	ATATATATATAT	AT(2*6)	GAGAAGCGACCTTTAAGCTAACC	59.938	GCATGTCATGTGTCGTAGTTGAT	59.942	138
Unigene2218_all_757_2	ATATATATATAT	AT(2*6)	AATAGAGCAAAACAGAGAAGCGA	59.7	GCATGTCATGTGTCGTAGTTGAT	59.942	152
Unigene2218_all_757_3	ATATATATATAT	AT(2*6)	AAACAGAGAAGCGACCTTTAAGC	60.413	GCATGTCATGTGTCGTAGTTGAT	59.942	143
Unigene2218_all_757_4	ATATATATATAT	AT(2*6)	CTTTAAGCTAACCACGGTAGCAG	59.538	GCATGTCATGTGTCGTAGTTGAT	59.942	128
Unigene2218_all_757_5	ATATATATATAT	AT(2*6)	TTTAAGCTAACCACGGTAGCAGT	59.42	GCATGTCATGTGTCGTAGTTGAT	59.942	127
Unigene22241_all_1267_1	TCTCTCTCTCTCTCTC	TC(2*8)	ACGAACAAAACAATCCAAATGAT	59.643	ATTTGTTGAGAAGTTGAAAGCGT	59.36	113
Unigene22241_all_1267_2	TCTCTCTCTCTCTCTC	TC(2*8)	AACGAACAAAACAATCCAAATGA	60.601	ATTTGTTGAGAAGTTGAAAGCGT	59.36	114
Unigene22241_all_1267_3	TCTCTCTCTCTCTCTC	TC(2*8)	ACGAACAAAACAATCCAAATGAT	59.643	TGTTCCATGGTTTATTGTACTTGG	60.037	140
Unigene22241_all_1267_4	TCTCTCTCTCTCTCTC	TC(2*8)	ACGAACAAAACAATCCAAATGAT	59.643	TTCTGTTGTTCCATGGTTTATTG	58.909	146
Unigene22241_all_1267_5	TCTCTCTCTCTCTCTC	TC(2*8)	ACGAACAAAACAATCCAAATGAT	59.643	TTTCTGTTGTTCCATGGTTTATTG	60.141	147
Unigene22253_all_1268_1	AACAACAACAACAAC	AAC(3*5)	GTCTTTCTCTGGTGGTACCCAAT	60.63	GGTGACCATAGCCATTACCATAG	59.643	140
Unigene22253_all_1268_2	AACAACAACAACAAC	AAC(3*5)	GTCTTTCTCTGGTGGTACCCAAT	60.63	CCATTACCATAGTAGTTGCGACG	60.771	129
Unigene22253_all_1268_3	AACAACAACAACAAC	AAC(3*5)	TCTTTCTCTGGTGGTACCCAAT	59.864	GGTGACCATAGCCATTACCATAG	59.643	139
Unigene22253_all_1268_4	AACAACAACAACAAC	AAC(3*5)	CTACCACCAAATGTGACTGCAT	59.92	CCATTACCATAGTAGTTGCGACG	60.771	157
Unigene22253_all_1268_5	AACAACAACAACAAC	AAC(3*5)	ATGCTACCACCAAATGTGACTG	59.92	CCATTACCATAGTAGTTGCGACG	60.771	160
Unigene2225_all_758_1	ATATATATATATATAT	AT(2*8)	GCTAAAGTCACAAAAAGCCACTG	60.333	TTTGTTGGTAGGTCGATGGTACT	59.812	118
Unigene2225_all_758_2	ATATATATATATATAT	AT(2*8)	CAGCTAAAGTCACAAAAAGCCAC	60.333	TTTGTTGGTAGGTCGATGGTACT	59.812	120
Unigene2225_all_758_3	ATATATATATATATAT	AT(2*8)	ACAGCTAAAGTCACAAAAAGCCA	60.333	TTTGTTGGTAGGTCGATGGTACT	59.812	121
Unigene2225_all_758_4	ATATATATATATATAT	AT(2*8)	GCTAAAGTCACAAAAAGCCACTG	60.333	GTTGGTAGGTCGATGGTACTGAC	59.809	115
Unigene2225_all_758_5	ATATATATATATATAT	AT(2*8)	CAGCTAAAGTCACAAAAAGCCAC	60.333	GTTGGTAGGTCGATGGTACTGAC	59.809	117
Unigene22267_all_1269_1	CGACGACGACGACGA	CGA(3*5)	TTGATACTTTGGAGGCTGATGAT	59.979	GGTATACCGGGTTTGATTCTCAT	60.316	155
Unigene22267_all_1269_2	CGACGACGACGACGA	CGA(3*5)	AATTGATACTTTGGAGGCTGATG	59.515	GGTATACCGGGTTTGATTCTCAT	60.316	157
Unigene22267_all_1269_3	CGACGACGACGACGA	CGA(3*5)	GATACTTTGGAGGCTGATGATGT	59.5	GGTATACCGGGTTTGATTCTCAT	60.316	153
Unigene22267_all_1269_4	CGACGACGACGACGA	CGA(3*5)	AGAATTGATACTTTGGAGGCTGA	59.277	GGTATACCGGGTTTGATTCTCAT	60.316	159
Unigene22267_all_1269_5	CGACGACGACGACGA	CGA(3*5)	TTGATACTTTGGAGGCTGATGAT	59.979	GGTATACCGGGTTTGATTCTCA	60.075	155
Unigene2231_all_759_1	CAGCAGCAGCAGCAGCAG	CAG(3*6)	AGACCAAACGACGACACCTT	59.622	CAGACATATGCATGCTACAAAGC	59.82	98
Unigene2231_all_759_2	CAGCAGCAGCAGCAGCAG	CAG(3*6)	AGACCAAACGACGACACCTTC	61.495	CAGACATATGCATGCTACAAAGC	59.82	98
Unigene2231_all_759_3	CAGCAGCAGCAGCAGCAG	CAG(3*6)	GACCAAACGACGACACCTTC	60.555	CAGACATATGCATGCTACAAAGC	59.82	97
Unigene2231_all_759_4	CAGCAGCAGCAGCAGCAG	CAG(3*6)	AGACCAAACGACGACACCTT	59.622	AGACATATGCATGCTACAAAGCC	60.53	97
Unigene2231_all_759_5	CAGCAGCAGCAGCAGCAG	CAG(3*6)	AGACCAAACGACGACACCTTC	61.495	AGACATATGCATGCTACAAAGCC	60.53	97
Unigene22383_all_1270_1	TATATATATATA	TA(2*6)	GTTCACTAGAGTGCTTGAATGCC	60.317	ACGTATCGATTAGTCCACAGCAT	59.933	113
Unigene22383_all_1270_2	TATATATATATA	TA(2*6)	TTCACTAGAGTGCTTGAATGCCT	60.438	ACGTATCGATTAGTCCACAGCAT	59.933	112
Unigene22383_all_1270_3	TATATATATATA	TA(2*6)	GTTCACTAGAGTGCTTGAATGCC	60.317	ACACGTATCGATTAGTCCACAGC	60.446	115
Unigene22383_all_1270_4	TATATATATATA	TA(2*6)	GGTTCACTAGAGTGCTTGAATGC	60.317	ACACGTATCGATTAGTCCACAGC	60.446	116
Unigene22383_all_1270_5	TATATATATATA	TA(2*6)	AAAGTTACTACTGCTCTCAGCCG	59.292	ACGTATCGATTAGTCCACAGCAT	59.933	138
Unigene22443_all_1271_1	CTGCTGCTGCTGCTG	CTG(3*5)	AAGTGATAGGCGTGCTTGTACTG	60.723	GGTCCAGTTTGAGCAAGACAC	59.76	132
Unigene22443_all_1271_2	CTGCTGCTGCTGCTG	CTG(3*5)	AAGTGATAGGCGTGCTTGTACTG	60.723	ATGGTCCAGTTTGAGCAAGACAC	62.708	134
Unigene22443_all_1271_3	CTGCTGCTGCTGCTG	CTG(3*5)	AAGTGATAGGCGTGCTTGTACTG	60.723	GTCCAGTTTGAGCAAGACACG	60.88	131
Unigene22443_all_1271_4	CTGCTGCTGCTGCTG	CTG(3*5)	AAGTGATAGGCGTGCTTGTACTG	60.723	TCCAGTTTGAGCAAGACACG	60.025	130
Unigene22443_all_1271_5	CTGCTGCTGCTGCTG	CTG(3*5)	AGTGATAGGCGTGCTTGTACTG	59.47	GGTCCAGTTTGAGCAAGACAC	59.76	131
Unigene2246_all_760_1	TACTACTACTACTACTAC	TAC(3*6)	GGATTTTGTATAGCGACATTGGA	60.214	CGACCTCACAGAAGAGGATAAGA	59.893	130
Unigene2246_all_760_2	TACTACTACTACTACTAC	TAC(3*6)	GACATTGGAGCAAGTAGATCTCG	60.276	CGACCTCACAGAAGAGGATAAGA	59.893	116
Unigene2246_all_760_3	TACTACTACTACTACTAC	TAC(3*6)	TAGCGACATTGGAGCAAGTAGAT	60.29	CGACCTCACAGAAGAGGATAAGA	59.893	120
Unigene2246_all_760_4	TACTACTACTACTACTAC	TAC(3*6)	ATAGCGACATTGGAGCAAGTAGA	60.29	CGACCTCACAGAAGAGGATAAGA	59.893	121
Unigene2246_all_760_5	TACTACTACTACTACTAC	TAC(3*6)	ATTTTGTATAGCGACATTGGAGC	59.558	CGACCTCACAGAAGAGGATAAGA	59.893	128
Unigene22527_all_1272_4	TCTCTCTCTCTC	TC(2*6)	AACACGTCACCACATCCAAAC	60.727	GTTTCCTCCATTGCTCTTCTTTT	60.121	151
Unigene22527_all_1272_5	TCTCTCTCTCTC	TC(2*6)	AACACGTCACCACATCCAAA	59.855	GTTTCCTCCATTGCTCTTCTTTT	60.121	151
Unigene2258_all_761_1	GCTGCTGCTGCTGCT	GCT(3*5)	GTAGTGCTCTCGTTGGTATCGTT	59.73	GAGCAGCGGATACAACGTCTA	60.422	117
Unigene2258_all_761_2	GCTGCTGCTGCTGCT	GCT(3*5)	GTAGTGCTCTCGTTGGTATCGTT	59.73	GACCGTATCGTCAATTTCCTG	59.443	153
Unigene2258_all_761_3	GCTGCTGCTGCTGCT	GCT(3*5)	GCTCTCGTTGGTATCGTTCTAAG	59.467	GAGCAGCGGATACAACGTCTA	60.422	112
Unigene2258_all_761_4	GCTGCTGCTGCTGCT	GCT(3*5)	CTCTCGTTGGTATCGTTCTAAGG	59.334	GAGCAGCGGATACAACGTCTA	60.422	111
Unigene2258_all_761_5	GCTGCTGCTGCTGCT	GCT(3*5)	GCTCTCGTTGGTATCGTTCTAAG	59.467	GACCGTATCGTCAATTTCCTG	59.443	148
Unigene22599_all_1273_1	CGGCGGCGGCGGCGG	CGG(3*5)	GAACATCGCCCACTGACAC	60.113	AGGAGCCTCCAATGTCAAAGAAC	63.002	117
Unigene22599_all_1273_2	CGGCGGCGGCGGCGG	CGG(3*5)	GTTGAACATCGCCCACTGA	60.681	CTCCAATGTCAAAGAACGGTG	60.535	114
Unigene22599_all_1273_3	CGGCGGCGGCGGCGG	CGG(3*5)	GAACATCGCCCACTGACAC	60.113	AGGAGCCTCCAATGTCAAAGA	61.138	117
Unigene22599_all_1273_4	CGGCGGCGGCGGCGG	CGG(3*5)	GAACATCGCCCACTGACAC	60.113	GGAGCCTCCAATGTCAAAGA	60.195	116
Unigene22599_all_1273_5	CGGCGGCGGCGGCGG	CGG(3*5)	GAACATCGCCCACTGACAC	60.113	GAGCCTCCAATGTCAAAGAAC	58.78	115
Unigene22752_all_1274_1	ATATATATATATATATAT	AT(2*9)	ATTTTGTTTTTCCACCTCTCTCC	59.874	GCATTCATACCATACATTTCGCT	60.24	123
Unigene22752_all_1274_2	ATATATATATATATATAT	AT(2*9)	GGATTTTGTTTTTCCACCTCTCT	59.874	GCATTCATACCATACATTTCGCT	60.24	125
Unigene22752_all_1274_3	ATATATATATATATATAT	AT(2*9)	ATTTTGTTTTTCCACCTCTCTCC	59.874	CATTTCGCTTCTTATTTGGTTGT	59.569	109
Unigene22752_all_1274_4	ATATATATATATATATAT	AT(2*9)	ATTTTGTTTTTCCACCTCTCTCC	59.874	ACATTTCGCTTCTTATTTGGTTG	59.569	110
Unigene22752_all_1274_5	ATATATATATATATATAT	AT(2*9)	GGATTTTGTTTTTCCACCTCTCT	59.874	CATTTCGCTTCTTATTTGGTTGT	59.569	111
Unigene22752_all_1275_1	TAGTAGTAGTAGTAGTAG	TAG(3*6)	CTCGAGTCACCAACTAACGACTT	59.861	CGTTCTCCATTACCGTGTATCTG	60.774	156
Unigene22752_all_1275_2	TAGTAGTAGTAGTAGTAG	TAG(3*6)	TATCTCCCTCGAGTCACCAACTA	60.137	TCCATTACCGTGTATCTGGATG	59.708	158
Unigene22752_all_1275_3	TAGTAGTAGTAGTAGTAG	TAG(3*6)	CTCGAGTCACCAACTAACGACTT	59.861	TCCATTACCGTGTATCTGGATG	59.708	151
Unigene22752_all_1275_4	TAGTAGTAGTAGTAGTAG	TAG(3*6)	TTTTTCACACATTTCACTTCAGC	59.303	CGTTCTCCATTACCGTGTATCTG	60.774	80
Unigene22752_all_1275_5	TAGTAGTAGTAGTAGTAG	TAG(3*6)	TTTCACACATTTCACTTCAGCAG	60.332	GTTGTAGGTGTGGTACGAGGGT	60.209	152
Unigene22772_all_1276_1	TCTCTCTCTCTCTCTC	TC(2*8)	TACCGGTAGAGCTTGCTCTTTT	59.581	GTGGAACACTCTAGAACACTGGC	60.224	126
Unigene22772_all_1276_2	TCTCTCTCTCTCTCTC	TC(2*8)	TACCGGTAGAGCTTGCTCTTTT	59.581	ACACTCTAGAACACTGGCCCTCT	60.716	121
Unigene22772_all_1276_3	TCTCTCTCTCTCTCTC	TC(2*8)	CGGTAGAGCTTGCTCTTTTGCTA	62.256	GTGGAACACTCTAGAACACTGGC	60.224	123
Unigene22772_all_1276_4	TCTCTCTCTCTCTCTC	TC(2*8)	TACCGGTAGAGCTTGCTCTTTT	59.581	AACACTCTAGAACACTGGCCCTC	61.062	122
Unigene22772_all_1276_5	TCTCTCTCTCTCTCTC	TC(2*8)	TACCGGTAGAGCTTGCTCTTTT	59.581	GAACACTCTAGAACACTGGCCCT	61.062	123
Unigene22848_all_1277_1	CTCTCTCTCTCT	CT(2*6)	CAATCTTCATGTGCATCTCTGTC	59.755	ACGCTATTTACAAACTCGCAGTC	59.867	160
Unigene22848_all_1277_2	CTCTCTCTCTCT	CT(2*6)	CTCAGGGTACCTTCTTCAGGTTT	60.043	GGAATTAGCTACCTTTTGGCTTG	60.466	109
Unigene22848_all_1277_3	CTCTCTCTCTCT	CT(2*6)	CAATCTTCATGTGCATCTCTGTC	59.755	GGAATTAGCTACCTTTTGGCTTG	60.466	85
Unigene22848_all_1277_4	CTCTCTCTCTCT	CT(2*6)	CTCAGGGTACCTTCTTCAGGTTT	60.043	AGCTACCTTTTGGCTTGTTATGG	60.841	103
Unigene22848_all_1277_5	CTCTCTCTCTCT	CT(2*6)	ACTCAGGGTACCTTCTTCAGGTT	59.58	GGAATTAGCTACCTTTTGGCTTG	60.466	110
Unigene22869_all_1278_1	CCGCCGCCGCCGCCG	CCG(3*5)	GGTGGTGGAGGTGGAAGAC	60.366	ATGGACTGCTGTTCGCTACTGT	61.256	143
Unigene22869_all_1278_2	CCGCCGCCGCCGCCG	CCG(3*5)	GGTGGTGGAGGTGGAAGAC	60.366	ATGGACTGCTGTTCGCTACTGTT	62.427	143
Unigene22869_all_1278_3	CCGCCGCCGCCGCCG	CCG(3*5)	GGTGGTGGAGGTGGAAGAC	60.366	GGACTGCTGTTCGCTACTGTT	59.558	141
Unigene22869_all_1278_4	CCGCCGCCGCCGCCG	CCG(3*5)	GGTGGTGGAGGTGGAAGAC	60.366	ATGGACTGCTGTTCGCTACTG	60.468	143
Unigene22869_all_1278_5	CCGCCGCCGCCGCCG	CCG(3*5)	GGTGGTGGAGGTGGAAGAC	60.366	CATGGACTGCTGTTCGCTACT	60.468	144
Unigene22885_all_1279_1	CAGCAGCAGCAGCAG	CAG(3*5)	GTAGAAATGCACGAAAAACAGGA	60.514	TTGATGTTCATCTTGCTGTTGAG	60.298	159
Unigene22885_all_1279_2	CAGCAGCAGCAGCAG	CAG(3*5)	GTAGAAATGCACGAAAAACAGGA	60.514	ATTGATGTTCATCTTGCTGTTGA	59.629	160
Unigene22885_all_1279_3	CAGCAGCAGCAGCAG	CAG(3*5)	TAGAAATGCACGAAAAACAGGAG	60.63	TTGATGTTCATCTTGCTGTTGAG	60.298	158
Unigene22885_all_1279_4	CAGCAGCAGCAGCAG	CAG(3*5)	TAGAAATGCACGAAAAACAGGAG	60.63	ATTGATGTTCATCTTGCTGTTGA	59.629	159
Unigene22885_all_1279_5	CAGCAGCAGCAGCAG	CAG(3*5)	TAGAAATGCACGAAAAACAGGAG	60.63	GATTGATGTTCATCTTGCTGTTG	59.629	160
Unigene2291_all_762_1	GAGAGAGAGAGA	GA(2*6)	GATGTTCGATACATAATCGGGAA	60.055	AATAGTACTTCGTTTCCCCCATC	59.642	122
Unigene2291_all_762_2	GAGAGAGAGAGA	GA(2*6)	TGCAGGCACCTAGAAGATACAAT	60.163	AATAGTACTTCGTTTCCCCCATC	59.642	155
Unigene2291_all_762_3	GAGAGAGAGAGA	GA(2*6)	ATGCAGGCACCTAGAAGATACAA	60.163	AATAGTACTTCGTTTCCCCCATC	59.642	156
Unigene2291_all_762_4	GAGAGAGAGAGA	GA(2*6)	ATACATAATCGGGAAGGCAGAAC	60.559	AATAGTACTTCGTTTCCCCCATC	59.642	114
Unigene2291_all_762_5	GAGAGAGAGAGA	GA(2*6)	GATGCAGGCACCTAGAAGATACA	60.646	AATAGTACTTCGTTTCCCCCATC	59.642	157
Unigene22922_all_1280_1	TGCTGCTGCTGCTGC	TGC(3*5)	CCTCCTCTAGGAGATGCTGTGTA	59.914	AGCACCAGATTAGAGACGTTGAG	59.957	118
Unigene22922_all_1280_2	TGCTGCTGCTGCTGC	TGC(3*5)	GTAAGGACTCTGTGGAGGAGTGA	59.793	AGCACCAGATTAGAGACGTTGAG	59.957	98
Unigene22922_all_1280_3	TGCTGCTGCTGCTGC	TGC(3*5)	TAAGGACTCTGTGGAGGAGTGAA	60.288	AGCACCAGATTAGAGACGTTGAG	59.957	97
Unigene22922_all_1280_4	TGCTGCTGCTGCTGC	TGC(3*5)	GGAGATGCTGTGTAAGGACTCTG	60.316	AGCACCAGATTAGAGACGTTGAG	59.957	109
Unigene22922_all_1280_5	TGCTGCTGCTGCTGC	TGC(3*5)	CCTCCTCTAGGAGATGCTGTGTA	59.914	GCATCAAGCACCAGATTAGAGAC	60.284	124
Unigene22925_all_1281_1	CTGCTGCTGCTGCTG	CTG(3*5)	ATCCCATACAAGTTTCCCACCT	60.821	TCGGTGACTTCAGTACATCTTCA	59.788	148
Unigene22925_all_1281_2	CTGCTGCTGCTGCTG	CTG(3*5)	ATCCCATACAAGTTTCCCACCTT	61.954	TCGGTGACTTCAGTACATCTTCA	59.788	148
Unigene22925_all_1281_3	CTGCTGCTGCTGCTG	CTG(3*5)	ATCCCATACAAGTTTCCCACCT	60.821	TATGCTACGGAGAGGAATTATGC	59.642	104
Unigene22925_all_1281_4	CTGCTGCTGCTGCTG	CTG(3*5)	ATCCCATACAAGTTTCCCACCT	60.821	GGTCGGTGACTTCAGTACATCTT	59.561	150
Unigene22925_all_1281_5	CTGCTGCTGCTGCTG	CTG(3*5)	ATCCCATACAAGTTTCCCACC	59.933	TCGGTGACTTCAGTACATCTTCA	59.788	148
Unigene22939_all_1282_1	GCAGCAGCAGCAGCA	GCA(3*5)	GGCAACGGTTGAGGAGTTT	60.104	CTGCTGCTGAAGAAGGTGTAACT	60.123	88
Unigene22939_all_1282_5	GCAGCAGCAGCAGCA	GCA(3*5)	ATGGCAACGGTTGAGGAGT	60.526	CTGCTGCTGAAGAAGGTGTAACT	60.123	90
Unigene22939_all_1283_1	CAGCAGCAGCAGCAGCAG	CAG(3*6)	GCGTCATCAACAGGAGTTACAC	59.668	AATTCTTTCTTGCTCCAACCTTC	60.121	145
Unigene22939_all_1283_2	CAGCAGCAGCAGCAGCAG	CAG(3*6)	GCGTCATCAACAGGAGTTACAC	59.668	TCTGAAGCTGACGGTATTGATCT	60.276	95
Unigene22939_all_1283_3	CAGCAGCAGCAGCAGCAG	CAG(3*6)	AGGCGTCATCAACAGGAGTTAC	60.557	AATTCTTTCTTGCTCCAACCTTC	60.121	147
Unigene22939_all_1283_4	CAGCAGCAGCAGCAGCAG	CAG(3*6)	AGGCGTCATCAACAGGAGTTAC	60.557	TCTGAAGCTGACGGTATTGATCT	60.276	97
Unigene22939_all_1283_5	CAGCAGCAGCAGCAGCAG	CAG(3*6)	GCGTCATCAACAGGAGTTACAC	59.668	CATCTGAAGCTGACGGTATTGAT	60.517	97
Unigene22947_all_1284_1	AGAGAGAGAGAGAG	AG(2*7)	GCCACAATCAGGCTAAAAGTAGA	59.806	CTCATCAGAGGTGACCAAATAGG	60.005	135
Unigene22947_all_1284_2	AGAGAGAGAGAGAG	AG(2*7)	GCCACAATCAGGCTAAAAGTAGA	59.806	GGAGTTCACTCATCAGAGGTGAC	60.17	143
Unigene22947_all_1284_3	AGAGAGAGAGAGAG	AG(2*7)	GCCACAATCAGGCTAAAAGTAGA	59.806	AGTTAATCATGCAACCCTTTTTG	59.445	90
Unigene22947_all_1284_4	AGAGAGAGAGAGAG	AG(2*7)	CACATCTTACACACTCCATCCTG	59.529	AGTTAATCATGCAACCCTTTTTG	59.445	145
Unigene22947_all_1284_5	AGAGAGAGAGAGAG	AG(2*7)	CGACTCACACAAATACTTCTGGC	61.075	CTCATCAGAGGTGACCAAATAGG	60.005	156
Unigene22947_all_1285_1	TGCTGCTGCTGCTGCTGC	TGC(3*6)	AGATGCTGACTTCGGTAGTGCT	60.465	CTGTCTTCAAGTGTCGGAGTTG	59.946	137
Unigene22947_all_1285_2	TGCTGCTGCTGCTGCTGC	TGC(3*6)	AGATGCTGACTTCGGTAGTGCT	60.465	GGTTGTGATGACTTACCACCCT	60.153	92
Unigene22947_all_1285_3	TGCTGCTGCTGCTGCTGC	TGC(3*6)	AGATGCTGACTTCGGTAGTGCT	60.465	GTCTTCAAGTGTCGGAGTTGGT	60.585	135
Unigene22947_all_1285_4	TGCTGCTGCTGCTGCTGC	TGC(3*6)	AGATGCTGACTTCGGTAGTGCT	60.465	CCTGTCTTCAAGTGTCGGAGTT	60.712	138
Unigene22947_all_1285_5	TGCTGCTGCTGCTGCTGC	TGC(3*6)	CTGACTTCGGTAGTGCTGCTC	60.208	CTGTCTTCAAGTGTCGGAGTTG	59.946	132
Unigene22966_all_1286_1	GCTGCTGCTGCTGCT	GCT(3*5)	AGTGATCTCCGGCAAACATATC	60.348	GCTATGTCAACGGCTATGTCAAT	60.404	127
Unigene22966_all_1286_2	GCTGCTGCTGCTGCT	GCT(3*5)	GTAACCGTGATCCGAGTGATCT	60.391	GCTATGTCAACGGCTATGTCAAT	60.404	141
Unigene22966_all_1286_3	GCTGCTGCTGCTGCT	GCT(3*5)	AGTGATCTCCGGCAAACATATC	60.348	CTATGTCAACGGCTATGTCAATG	59.549	126
Unigene22966_all_1286_4	GCTGCTGCTGCTGCT	GCT(3*5)	GTAACCGTGATCCGAGTGATCT	60.391	CTATGTCAACGGCTATGTCAATG	59.549	140
Unigene22966_all_1286_5	GCTGCTGCTGCTGCT	GCT(3*5)	AGTGATCTCCGGCAAACATATC	60.348	GTATCATCCTCCTCTCCGTTGAT	60.698	160
Unigene22969_all_1287_1	TATATATATATATATATA	TA(2*9)	GCGACTTTGTACTCAATAAAGCC	59.366	AATACTCAGGACGAGGCTGATTT	60.498	132
Unigene22969_all_1287_2	TATATATATATATATATA	TA(2*9)	GGCGACTTTGTACTCAATAAAGC	59.366	AATACTCAGGACGAGGCTGATTT	60.498	133
Unigene22969_all_1287_3	TATATATATATATATATA	TA(2*9)	TGAGTGGCGACTTTGTACTCAAT	61.075	AATACTCAGGACGAGGCTGATTT	60.498	138
Unigene22969_all_1287_4	TATATATATATATATATA	TA(2*9)	AAGCCAAACTACGACAGTACACA	58.896	AATACTCAGGACGAGGCTGATTT	60.498	114
Unigene22969_all_1287_5	TATATATATATATATATA	TA(2*9)	GGCGACTTTGTACTCAATAAAGC	59.366	GAATACTCAGGACGAGGCTGATT	60.979	134
Unigene22990_all_1288_1	TACATACATACATACATACA	TACA(4*5)	ACATTACTACGACAAGGACCGAA	59.941	CTTCGTAAAGCATTATGTACCCG	59.931	159
Unigene22990_all_1288_2	TACATACATACATACATACA	TACA(4*5)	ACATTACTACGACAAGGACCGAA	59.941	TTCGTAAAGCATTATGTACCCGT	59.815	158
Unigene22990_all_1288_3	TACATACATACATACATACA	TACA(4*5)	ACATTACTACGACAAGGACCGAA	59.941	TCGTAAAGCATTATGTACCCGTC	60.264	157
Unigene22990_all_1288_4	TACATACATACATACATACA	TACA(4*5)	GCAACAAGATTCAGACAGACACA	60.349	CTTCGTAAAGCATTATGTACCCG	59.931	109
Unigene22990_all_1288_5	TACATACATACATACATACA	TACA(4*5)	GACATTACTACGACAAGGACCGA	60.419	CTTCGTAAAGCATTATGTACCCG	59.931	160
Unigene23017_all_1289_2	CATCATCATCATCATCAT	CAT(3*6)	AACTCTACTTGTTCCTCCAGGCT	59.836	ATGGTCTTGATGTGATGATGATG	59.691	147
Unigene23017_all_1289_3	CATCATCATCATCATCAT	CAT(3*6)	AACTCTACTTGTTCCTCCAGGCT	59.836	ATGATGGTCTTGATGTGATGATG	59.691	150
Unigene23017_all_1289_4	CATCATCATCATCATCAT	CAT(3*6)	AACTCTACTTGTTCCTCCAGGCT	59.836	ATGATGATGGTCTTGATGTGATG	59.691	153
Unigene2302_all_763_1	GTGTGTGTGTGTGTGT	GT(2*8)	AAGATCGTTGAGAAAGGTGATGA	60.123	CAAAACTTCTCATCCCAATATGC	59.857	140
Unigene2302_all_763_2	GTGTGTGTGTGTGTGT	GT(2*8)	GAAGATCGTTGAGAAAGGTGATG	60.123	CAAAACTTCTCATCCCAATATGC	59.857	141
Unigene2302_all_763_3	GTGTGTGTGTGTGTGT	GT(2*8)	GGTGATGACGTCAAAGGAAAGTA	60.399	CAAAACTTCTCATCCCAATATGC	59.857	125
Unigene2302_all_763_4	GTGTGTGTGTGTGTGT	GT(2*8)	AAATAGAAAACGGGGAAGAGATG	59.861	TCTCATCCCAATATGCAGACTTC	60.465	86
Unigene2302_all_763_5	GTGTGTGTGTGTGTGT	GT(2*8)	CAAATAGAAAACGGGGAAGAGAT	59.861	TCATCCCAATATGCAGACTTCTC	60.465	85
Unigene23039_all_1290_1	TATATATATATA	TA(2*6)	AGCCTCAGCGCTCTATAAAAACT	60.076	TGGCGTTTTGTGTATTTTCTTTT	59.931	92
Unigene23039_all_1290_2	TATATATATATA	TA(2*6)	AGTGCTTCTTACTGAAAGCCTCA	59.725	TGGCGTTTTGTGTATTTTCTTTT	59.931	108
Unigene23039_all_1290_3	TATATATATATA	TA(2*6)	AAGCCTCAGCGCTCTATAAAAAC	60.393	TGGCGTTTTGTGTATTTTCTTTT	59.931	93
Unigene23039_all_1290_4	TATATATATATA	TA(2*6)	AGCCTCAGCGCTCTATAAAAACT	60.076	ATATGGTGGCGTTTTGTGTATTT	59.574	98
Unigene23039_all_1290_5	TATATATATATA	TA(2*6)	AGCCTCAGCGCTCTATAAAAACT	60.076	TATGGTGGCGTTTTGTGTATTTT	60.501	97
Unigene23062_all_1291_1	TACTACTACTACTAC	TAC(3*5)	ACTCGTAACTACACGTCGGACAC	60.522	TAATCGTGAGGACAATTCGCTAT	60.003	117
Unigene23062_all_1291_2	TACTACTACTACTAC	TAC(3*5)	ACTCGTAACTACACGTCGGACAC	60.522	TGACTCCTAGCGTTCTCGTAATC	59.926	135
Unigene23062_all_1291_3	TACTACTACTACTAC	TAC(3*5)	ACTCGTAACTACACGTCGGACAC	60.522	CTTGACTCCTAGCGTTCTCGTAA	60.082	137
Unigene23062_all_1291_4	TACTACTACTACTAC	TAC(3*5)	CTAAGATGACTCTCCGCTCTCAT	59.16	TAATCGTGAGGACAATTCGCTAT	60.003	152
Unigene23062_all_1291_5	TACTACTACTACTAC	TAC(3*5)	AAGATGACTCTCCGCTCTCATAC	59.028	TAATCGTGAGGACAATTCGCTAT	60.003	150
Unigene23068_all_1292_1	ATATATATATATATATATATAT	AT(2*11)	AACAGCATACCGATGAAAACATT	59.791	GTAGACACCGAGAAAATACGACG	60.069	130
Unigene23068_all_1292_2	ATATATATATATATATATATAT	AT(2*11)	AACAGCATACCGATGAAAACATT	59.791	CGTAGACACCGAGAAAATACGAC	60.069	131
Unigene23068_all_1292_3	ATATATATATATATATATATAT	AT(2*11)	AAACAGCATACCGATGAAAACAT	59.791	GTAGACACCGAGAAAATACGACG	60.069	131
Unigene23068_all_1292_4	ATATATATATATATATATATAT	AT(2*11)	AAACAGCATACCGATGAAAACAT	59.791	CGTAGACACCGAGAAAATACGAC	60.069	132
Unigene23068_all_1292_5	ATATATATATATATATATATAT	AT(2*11)	ACAGCATACCGATGAAAACATTC	60.258	GTAGACACCGAGAAAATACGACG	60.069	129
Unigene23097_all_1293_1	ATATATATATATAT	AT(2*7)	AAATCCGTCAAAACCACATACAC	60.035	GACGTTTTCATGCTGTAGTAGGC	60.203	134
Unigene23097_all_1293_2	ATATATATATATAT	AT(2*7)	ACAATCTCACCGTACCTCTGAAA	60.047	GACGTTTTCATGCTGTAGTAGGC	60.203	154
Unigene23097_all_1293_3	ATATATATATATAT	AT(2*7)	AAATCCGTCAAAACCACATACAC	60.035	TGACGTTTTCATGCTGTAGTAGG	59.344	135
Unigene23097_all_1293_4	ATATATATATATAT	AT(2*7)	ACAATCTCACCGTACCTCTGAAA	60.047	TGACGTTTTCATGCTGTAGTAGG	59.344	155
Unigene23097_all_1293_5	ATATATATATATAT	AT(2*7)	GACAATCTCACCGTACCTCTGAA	60.543	GACGTTTTCATGCTGTAGTAGGC	60.203	155
Unigene2309_all_764_1	AGCAGCAGCAGCAGCAGC	AGC(3*6)	AAATTCTAGTTGAATCTGTGCCG	59.68	CACTACTTCGACATCGCCTTC	59.89	146
Unigene2309_all_764_2	AGCAGCAGCAGCAGCAGC	AGC(3*6)	AAATTCTAGTTGAATCTGTGCCG	59.68	ACTACTTCGACATCGCCTTCCT	61.506	145
Unigene2309_all_764_3	AGCAGCAGCAGCAGCAGC	AGC(3*6)	GAGACACCACGCTACCTGAACTA	60.725	CACTACTTCGACATCGCCTTC	59.89	104
Unigene2309_all_764_4	AGCAGCAGCAGCAGCAGC	AGC(3*6)	AAATTCTAGTTGAATCTGTGCCG	59.68	ACTACTTCGACATCGCCTTCC	60.645	145
Unigene2309_all_764_5	AGCAGCAGCAGCAGCAGC	AGC(3*6)	GTCTCCGCGACAAAATTCTAGTT	60.976	CACTACTTCGACATCGCCTTC	59.89	158
Unigene23108_all_1294_1	CTGCTGCTGCTGCTG	CTG(3*5)	AGTGTACCTCCCAAAGAGGATTC	59.888	TGGCTAATCCTTGTTTTCTGAAG	59.78	115
Unigene23108_all_1294_2	CTGCTGCTGCTGCTG	CTG(3*5)	TATTGGAACAACAACCTTCGTTT	59.801	TGGCTAATCCTTGTTTTCTGAAG	59.78	157
Unigene23108_all_1294_3	CTGCTGCTGCTGCTG	CTG(3*5)	AGTGTACCTCCCAAAGAGGATTC	59.888	GATGGCTAATCCTTGTTTTCTGA	59.622	117
Unigene23108_all_1294_4	CTGCTGCTGCTGCTG	CTG(3*5)	TATTGGAACAACAACCTTCGTTT	59.801	GATGGCTAATCCTTGTTTTCTGA	59.622	159
Unigene23108_all_1294_5	CTGCTGCTGCTGCTG	CTG(3*5)	CAACCTTCGTTTTCCCTTCTAAC	60.369	TGGCTAATCCTTGTTTTCTGAAG	59.78	146
Unigene23136_all_1295_1	TGGTGGTGGTGGTGG	TGG(3*5)	CGGACACTGTGAAGGCTATTCT	60.68	CTTCTTCCTCTTCCTTTTCTTCG	60.005	114
Unigene23136_all_1295_2	TGGTGGTGGTGGTGG	TGG(3*5)	ACACTGTGAAGGCTATTCTCGC	60.821	CTTCTTCCTCTTCCTTTTCTTCG	60.005	111
Unigene23136_all_1295_3	TGGTGGTGGTGGTGG	TGG(3*5)	GACACTGTGAAGGCTATTCTCG	59.008	CTTCTTCCTCTTCCTTTTCTTCG	60.005	112
Unigene23136_all_1295_4	TGGTGGTGGTGGTGG	TGG(3*5)	CACTGTGAAGGCTATTCTCGC	60.03	CTTCTTCCTCTTCCTTTTCTTCG	60.005	110
Unigene23136_all_1295_5	TGGTGGTGGTGGTGG	TGG(3*5)	CGGACACTGTGAAGGCTATTCT	60.68	TCCTCTTCTTCCTCTTCCTTTTC	59.496	118
Unigene23140_all_1296_1	GTGTGTGTGTGTGTGT	GT(2*8)	CATGTAAGGAACGGAGCTAGATG	60.156	CTACAAAGGTAGCTCCAACAACG	60.221	123
Unigene23140_all_1296_2	GTGTGTGTGTGTGTGT	GT(2*8)	GTCATGTAAGGAACGGAGCTAGA	59.797	CTACAAAGGTAGCTCCAACAACG	60.221	125
Unigene23140_all_1296_3	GTGTGTGTGTGTGTGT	GT(2*8)	AAATTACCGTCATGTAAGGAACG	59.341	CTACAAAGGTAGCTCCAACAACG	60.221	133
Unigene23140_all_1296_4	GTGTGTGTGTGTGTGT	GT(2*8)	CATGTAAGGAACGGAGCTAGATG	60.156	CCTACAAAGGTAGCTCCAACAAC	59.249	124
Unigene23140_all_1296_5	GTGTGTGTGTGTGTGT	GT(2*8)	GTCATGTAAGGAACGGAGCTAGA	59.797	CCTACAAAGGTAGCTCCAACAAC	59.249	126
Unigene23140_all_1297_1	GCGCGCGCGCGC	GC(2*6)	ATCATCATGTGTATGTGTACCCG	59.513	ACATCACTACTGCAGCAATCAAA	59.827	148
Unigene23140_all_1297_2	GCGCGCGCGCGC	GC(2*6)	ATCATCATGTGTATGTGTACCCG	59.513	CATCACTACTGCAGCAATCAAAA	60.312	147
Unigene23140_all_1297_3	GCGCGCGCGCGC	GC(2*6)	ATCATCATGTGTATGTGTACCCG	59.513	CTACTGCAGCAATCAAAAGGTGT	60.704	142
Unigene23140_all_1297_4	GCGCGCGCGCGC	GC(2*6)	ATCATCATGTGTATGTGTACCCG	59.513	ACTACTGCAGCAATCAAAAGGTG	60.704	143
Unigene23140_all_1297_5	GCGCGCGCGCGC	GC(2*6)	ATCATCATGTGTATGTGTACCCG	59.513	CACTACTGCAGCAATCAAAAGGT	60.704	144
Unigene23147_all_1298_1	TGTGTGTGTGTGTG	TG(2*7)	CATGACATGTGCGAGAGAAAAG	60.827	GGAGCGAACTAAATTTTCAACAA	59.672	158
Unigene23147_all_1298_2	TGTGTGTGTGTGTG	TG(2*7)	CATGACATGTGCGAGAGAAAA	59.856	GGAGCGAACTAAATTTTCAACAA	59.672	158
Unigene23147_all_1298_3	TGTGTGTGTGTGTG	TG(2*7)	CATGACATGTGCGAGAGAAAAG	60.827	CTGGAGCGAACTAAATTTTCAAC	59.341	160
Unigene23147_all_1298_4	TGTGTGTGTGTGTG	TG(2*7)	CATGACATGTGCGAGAGAAAA	59.856	ATCAATCCATCTGGGCTTATTTC	60.511	134
Unigene23147_all_1298_5	TGTGTGTGTGTGTG	TG(2*7)	GTTCATGACATGTGCGAGAGA	59.853	ATCAATCCATCTGGGCTTATTTC	60.511	137
Unigene23147_all_1299_1	AGAGAGAGAGAG	AG(2*6)	GTTTTTCTGGATGCTTGTTATCG	60.017	AAGGACATTTTCGCAGTCTACAA	60.176	107
Unigene23147_all_1299_2	AGAGAGAGAGAG	AG(2*6)	GTTTTTCTGGATGCTTGTTATCG	60.017	TGTGCCCAACTGTGAAAGTATAA	59.566	160
Unigene23147_all_1299_3	AGAGAGAGAGAG	AG(2*6)	GTTTTTCTGGATGCTTGTTATCG	60.017	TCTACAATTGGTGAAAGCGCTAC	60.657	91
Unigene23147_all_1299_4	AGAGAGAGAGAG	AG(2*6)	GTTTTTCTGGATGCTTGTTATCG	60.017	AATTGGTGAAAGCGCTACAGTAT	59.261	86
Unigene23147_all_1299_5	AGAGAGAGAGAG	AG(2*6)	GTTTTTCTGGATGCTTGTTATCG	60.017	AGGACATTTTCGCAGTCTACAAT	59.212	106
[truncated: 2,709 more rows]
